# Supplementary material for: Isolation methodology is essential to the evaluation of the extracellular vesicle component of the senescence‐associated secretory phenotype
Source: J Extracell Vesicles. 2021 Feb 18;10(4):e12041. doi: 10.1002/jev2.12041 (PMC7892802; doi:10.1002/jev2.12041)
Supplement: Supplementary file 4 — Table S1 [file JEV2-10-e12041-s004.xlsx]

## Sheet: Supplementary Table 1
Supplementary Table 1					LFQ intensity (log2)						average LFQ		T.Test ras1 vs ctrl
T: id	T: Protein IDs	T: Majority protein IDs	T: Protein names	T: Gene names	ctrl_1	ctrl_2	ctrl_3	ras1_1	ras1_2	ras1_3	ctrl	ras1	-Log10 p-value	q-value	log2 difference	N: Mol. weight [kDa]
320	P01112	P01112	GTPase HRas;GTPase HRas, N-terminally processed	HRAS	26.8292	25.8004	24.4656	33.2024	32.4761	31.8421	25.6984	32.5069	3.00359	0	6.80848	21.298
309	P00750	P00750	Tissue-type plasminogen activator;Tissue-type plasminogen activator chain A;Tissue-type plasminogen activator chain B	PLAT	24.8463	25.4961	24.4138	29.295	30.4425	30.7988	24.9187	30.1788	3.16908	0	5.26005	62.916
903	P52823	P52823	Stanniocalcin-1	STC1	23.1707	27.406	24.2354	29.4192	30.1039	29.9958	24.9374	29.8396	1.71936	0.0574359	4.90222	27.621
191	O15403	O15403	Monocarboxylate transporter 7	SLC16A6	24.3153	23.9156	23.2578	29.4242	27.7737	28.5473	23.8296	28.5817	2.95297	0	4.75219	57.393
308	P00749	P00749	Urokinase-type plasminogen activator;Urokinase-type plasminogen activator long chain A;Urokinase-type plasminogen activator short chain A;Urokinase-type plasminogen activator chain B	PLAU	26.6065	27.1452	27.8669	30.1639	32.6756	33.0313	27.2062	31.9569	2.08836	0.0342857	4.75071	48.507
345	P03372	P03372	Estrogen receptor	ESR1	27.9062	24.9365	22.4373	30.4993	27.9271	29.9894	25.0933	29.4719	1.16622	0.175281	4.37862	66.215
1115	Q02297	Q02297	Pro-neuregulin-1, membrane-bound isoform;Neuregulin-1	NRG1	23.4068	24.3398	23.7798	27.3299	29.6283	27.5683	23.8421	28.1755	2.29246	0.02225	4.33338	70.391
547	P15144	P15144	Aminopeptidase N	ANPEP	27.7208	27.2091	25.6221	32.8661	29.6459	30.6887	26.8507	31.0669	1.68092	0.0528	4.21626	109.54
639	P23229	P23229	Integrin alpha-6;Integrin alpha-6 heavy chain;Integrin alpha-6 light chain;Processed integrin alpha-6	ITGA6	24.827	26.5064	24.4974	31.0857	28.1928	29.0661	25.2769	29.4482	1.77055	0.0589474	4.17125	126.6
1523	Q9H5V8	Q9H5V8	CUB domain-containing protein 1	CDCP1	24.2039	24.7833	23.0738	27.9424	28.0529	28.418	24.0203	28.1378	2.85444	0	4.11747	92.931
1237	Q14517;Q8TDW7	Q14517	Protocadherin Fat 1;Protocadherin Fat 1, nuclear form	FAT1	26.2453	25.3157	22.422	28.5286	28.476	29.1265	24.661	28.7104	1.58854	0.07092	4.04938	506.27
1498	Q9BY76	Q9BY76	Angiopoietin-related protein 4	ANGPTL4	22.9978	26.3424	22.472	27.4575	27.8851	28.4871	23.9374	27.9432	1.48653	0.0933091	4.0058	45.214
471	P10145	P10145	Interleukin-8;MDNCF-a;Interleukin-8;IL-8(5-77);IL-8(6-77);IL-8(7-77);IL-8(8-77);IL-8(9-77)	CXCL8	24.9996	24.3951	23.1116	24.9148	29.8055	29.5414	24.1688	28.0872	1.09485	0.208224	3.91842	11.098
583	P18084	P18084	Integrin beta-5	ITGB5	22.4438	24.6421	24.7276	27.7743	27.6278	28.088	23.9378	27.83	2.1631	0.0247368	3.89221	88.053
952	P60033	P60033	CD81 antigen	CD81	30.8101	30.5148	23.247	32.5197	31.0453	32.5915	28.1906	32.0522	0.697259	0.463333	3.86154	25.809
571	P17301	P17301	Integrin alpha-2	ITGA2	30.1961	30.1634	29.2484	34.3109	32.9276	33.5107	29.8693	33.5831	2.7326	0	3.71372	129.29
170	O14672	O14672	Disintegrin and metalloproteinase domain-containing protein 10	ADAM10	28.7188	28.5531	23.3602	30.8463	29.9303	30.9656	26.8774	30.5807	0.969503	0.299474	3.70333	84.141
1077	P78539	P78539	Sushi repeat-containing protein SRPX	SRPX	24.7191	25.6754	24.5978	28.9076	27.5225	29.3036	24.9974	28.5779	2.3039	0.0276471	3.58053	51.571
553	P15514	P15514	Amphiregulin	AREG	22.692	24.0793	24.249	25.9598	28.042	27.5818	23.6734	27.1945	1.93028	0.0577143	3.52105	27.895
624	P21926	P21926	CD9 antigen	CD9	30.9291	30.3194	28.6453	34.0641	32.6501	33.705	29.9646	33.4731	1.92014	0.0646897	3.50848	25.416
347	P03956	P03956	Interstitial collagenase;22 kDa interstitial collagenase;27 kDa interstitial collagenase	MMP1	29.1443	30.0131	29.6465	32.8651	33.1439	33.2625	29.6013	33.0905	3.63488	0	3.48922	54.006
872	P50281;Q9Y5R2	P50281	Matrix metalloproteinase-14	MMP14	27.5784	27.1433	23.8503	30.1353	28.9857	29.6356	26.1907	29.5855	1.30072	0.150085	3.39486	65.893
377	P05362	P05362	Intercellular adhesion molecule 1	ICAM1	25.136	24.6253	24.0585	25.7046	29.1946	28.596	24.6066	27.8317	1.34471	0.131114	3.2251	57.825
439	P08648	P08648	Integrin alpha-5;Integrin alpha-5 heavy chain;Integrin alpha-5 light chain	ITGA5	26.7797	27.0729	24.2388	30.3868	28.1214	29.2498	26.0305	29.2527	1.35397	0.132209	3.22222	114.54
685	P27701	P27701	CD82 antigen	CD82	24.0637	24.7272	24.2362	29.1107	24.0541	29.5002	24.3424	27.555	0.844971	0.389852	3.2126	29.625
620	P21589	P21589	5-nucleotidase	NT5E	30.3695	30.0654	29.2613	33.9778	32.3582	32.9932	29.8987	33.1097	2.29579	0.0261111	3.21097	63.367
186	O15240	O15240	Neurosecretory protein VGF;Neuroendocrine regulatory peptide-1;Neuroendocrine regulatory peptide-2;Antimicrobial peptide VGF[554-577]	VGF	23.4279	24.4651	23.6001	28.7392	26.0746	26.2953	23.831	27.0364	1.60946	0.0738431	3.20533	67.257
259	O75954	O75954	Tetraspanin-9	TSPAN9	25.0066	24.1362	22.5113	28.4344	24.7329	28.0087	23.8847	27.0587	1.08192	0.23332	3.17397	26.779
701	P29323;P54762	P29323	Ephrin type-B receptor 2	EPHB2	22.2279	25.6736	23.9537	27.974	26.6217	26.7674	23.9517	27.121	1.36677	0.134212	3.16931	117.49
948	P58335	P58335	Anthrax toxin receptor 2	ANTXR2	23.1612	25.2538	23.6618	27.924	26.1884	27.2428	24.0256	27.1184	1.72921	0.0552558	3.09283	53.666
525	P13726	P13726	Tissue factor	F3	24.8746	26.0994	23.9292	27.4375	28.1405	28.5526	24.9677	28.0435	1.91424	0.0621875	3.0758	33.067
554	P15529	P15529	Membrane cofactor protein	CD46	23.2482	24.9395	23.7412	27.3853	26.7849	26.5666	23.9763	26.9123	2.20242	0.0235	2.93598	43.747
365	P05023;P13637;P50993;Q13733;P54707;P20648	P05023	Sodium/potassium-transporting ATPase subunit alpha-1	ATP1A1	28.4352	28.2753	25.9532	31.0214	30.4349	29.9839	27.5546	30.4801	1.57059	0.0882692	2.92548	112.89
845	P49006	P49006	MARCKS-related protein	MARCKSL1	26.3553	25.4931	24.3123	29.3296	27.5316	27.963	25.3869	28.2747	1.64189	0.0723673	2.88779	19.529
700	P29317;P54760;Q15375;P54753;Q9UF33;Q06187;P29320;P54764;P29322;P54756	P29317	Ephrin type-A receptor 2	EPHA2	25.8902	26.6019	23.7072	28.921	27.1251	28.7601	25.3998	28.2687	1.28975	0.156773	2.86899	108.27
434	P08476	P08476	Inhibin beta A chain	INHBA	22.1125	25.5751	25.8157	25.372	28.0955	28.2554	24.5011	27.241	0.836981	0.392437	2.73988	47.442
1434	Q969P0	Q969P0	Immunoglobulin superfamily member 8	IGSF8	27.3737	27.3584	23.3797	30.0931	27.4055	28.7988	26.0373	28.7658	0.821364	0.404181	2.72855	65.033
664	P25786	P25786	Proteasome subunit alpha type-1	PSMA1	23.5409	26.5863	23.3964	27.8385	26.9226	26.9063	24.5079	27.2225	1.17663	0.181011	2.71463	29.555
837	P48307	P48307	Tissue factor pathway inhibitor 2	TFPI2	24.4044	24.5859	23.3727	25.6567	27.3885	27.4041	24.121	26.8164	1.75395	0.054	2.69543	26.934
372	P05120	P05120	Plasminogen activator inhibitor 2	SERPINB2	23.9135	25.0435	23.1431	27.036	26.6422	26.4984	24.0334	26.7255	2.0259	0.0405185	2.69221	46.596
273	O95084	O95084	Serine protease 23	PRSS23	24.9947	26.6926	25.5835	28.018	27.557	29.7366	25.7569	28.4372	1.49614	0.100643	2.68027	43.001
369	P05106	P05106	Integrin beta-3	ITGB3	25.7885	24.7624	23.8915	28.1685	26.8891	27.3056	24.8141	27.4544	1.78118	0.0546341	2.64028	87.057
668	P26006	P26006	Integrin alpha-3;Integrin alpha-3 heavy chain;Integrin alpha-3 light chain	ITGA3	28.5157	28.2513	26.603	30.9575	29.7224	30.4388	27.79	30.3729	1.68267	0.0663333	2.58289	116.61
633	P22352;P59796;O75715	P22352;P59796;O75715	Glutathione peroxidase 3;Glutathione peroxidase 6;Epididymal secretory glutathione peroxidase	GPX3;GPX6;GPX5	23.6966	24.0453	24.2427	26.1074	26.8428	26.6867	23.9949	26.5456	3.12507	0	2.55077	25.552
1125	Q02952	Q02952	A-kinase anchor protein 12	AKAP12	23.8048	25.7273	23.4397	27.548	26.7843	26.256	24.3239	26.8628	1.4676	0.107233	2.53885	191.48
400	P07093	P07093	Glia-derived nexin	SERPINE2	25.3558	24.5513	22.3932	26.8459	26.6436	26.3867	24.1001	26.6254	1.32185	0.154164	2.52535	44.002
1208	Q13641	Q13641	Trophoblast glycoprotein	TPBG	24.1377	25.6805	23.3887	27.6876	25.9314	27.13	24.4023	26.9163	1.37937	0.131362	2.51403	46.031
1658	Q9Y6C2	Q9Y6C2	EMILIN-1	EMILIN1	26.9632	24.6398	23.8403	27.8915	27.2727	27.809	25.1478	27.6577	1.23251	0.173698	2.50998	106.69
1327	Q5ZPR3	Q5ZPR3	CD276 antigen	CD276	24.4284	24.068	23.5133	27.5176	25.9423	26.063	24.0032	26.5076	1.92512	0.0618824	2.50439	57.235
699	P29144	P29144	Tripeptidyl-peptidase 2	TPP2	27.1737	29.5517	24.0112	29.0389	29.2622	29.7568	26.9122	29.3526	0.685864	0.500076	2.44044	138.35
1032	P62873	P62873	Guanine nucleotide-binding protein G(I)/G(S)/G(T) subunit beta-1	GNB1	26.7387	27.16	23.7717	29.816	27.5552	27.6079	25.8901	28.3264	0.871749	0.382864	2.43622	37.377
442	P08754	P08754	Guanine nucleotide-binding protein G(k) subunit alpha	GNAI3	24.5269	24.7524	22.9104	28.2033	25.326	25.7548	24.0632	26.428	1.04047	0.271945	2.3648	40.532
839	P48509	P48509	CD151 antigen	CD151	27.0232	26.4084	24.6237	29.3773	27.4724	28.2602	26.0184	28.37	1.21775	0.180889	2.35154	28.295
287	O95819;Q9UKE5;Q8N4C8	O95819;Q9UKE5;Q8N4C8	Mitogen-activated protein kinase kinase kinase kinase 4;TRAF2 and NCK-interacting protein kinase;Misshapen-like kinase 1	MAP4K4;TNIK;MINK1	24.3723	24.3376	23.6329	27.9418	25.5266	25.9167	24.1143	26.4617	1.39218	0.133294	2.34745	142.1
795	P41221;O00755	P41221	Protein Wnt-5a	WNT5A	26.8369	27.5242	26.4272	28.7116	28.9396	30.1446	26.9294	29.2653	1.8858	0.0605405	2.33587	42.339
1263	Q15185	Q15185	Prostaglandin E synthase 3	PTGES3	27.5979	29.5732	23.2077	30.69	28.1089	28.5852	26.7929	29.128	0.499642	0.625352	2.33511	18.697
1373	Q8IX30	Q8IX30	Signal peptide, CUB and EGF-like domain-containing protein 3	SCUBE3	23.0928	26.4879	23.1222	26.0512	26.2458	27.3558	24.2343	26.5509	0.902257	0.362047	2.31665	109.28
1471	Q99584	Q99584	Protein S100-A13	S100A13	27.7239	27.2682	23.4481	28.9167	28.056	28.129	26.1467	28.3672	0.735764	0.46276	2.22049	11.471
398	P06756	P06756	Integrin alpha-V;Integrin alpha-V heavy chain;Integrin alpha-V light chain	ITGAV	26.872	27.5632	25.4794	29.7088	27.9767	28.8629	26.6382	28.8495	1.30962	0.150744	2.21127	116.04
1613	Q9ULF5	Q9ULF5	Zinc transporter ZIP10	SLC39A10	23.125	23.4501	24.014	26.0869	25.7605	25.3573	23.5297	25.7349	2.56138	0.0165714	2.20516	94.131
534	P14210	P14210	Hepatocyte growth factor;Hepatocyte growth factor alpha chain;Hepatocyte growth factor beta chain	HGF	27.1552	28.5706	25.3662	30.0554	29.1	28.5416	27.0307	29.2323	1.00574	0.301826	2.20166	83.133
160	O00560	O00560	Syntenin-1	SDCBP	28.1037	26.9347	23.6786	30.2303	26.2268	28.8034	26.239	28.4202	0.545436	0.590083	2.18117	32.444
231	O75326	O75326	Semaphorin-7A	SEMA7A	22.9092	25.8685	26.5149	26.2996	27.8212	27.6755	25.0975	27.2654	0.829803	0.397456	2.16784	74.823
1051	P63218	P63218	Guanine nucleotide-binding protein G(I)/G(S)/G(O) subunit gamma-5	GNG5	22.7482	24.3029	23.1532	25.7143	25.4149	25.5771	23.4014	25.5688	1.9908	0.060303	2.16733	7.3184
384	P05556	P05556	Integrin beta-1	ITGB1	31.8388	31.6354	30.9431	34.1409	33.0559	33.5874	31.4724	33.5947	2.16295	0.0408333	2.12235	88.414
950	P59768	P59768	Guanine nucleotide-binding protein G(I)/G(S)/G(O) subunit gamma-2	GNG2	23.6824	25.2227	23.6219	27.5868	25.3488	25.7303	24.1757	26.222	1.1095	0.238762	2.04628	7.8501
626	P21980	P21980	Protein-glutamine gamma-glutamyltransferase 2	TGM2	27.388	28.0311	27.1298	29.3778	29.6102	29.6191	27.5163	29.5357	2.7114	0.00983333	2.0194	77.328
766	P35998	P35998	26S protease regulatory subunit 7	PSMC2	23.1817	26.441	23.1338	25.9465	26.4017	26.4617	24.2522	26.27	0.846803	0.399217	2.01775	48.633
180	O15031	O15031	Plexin-B2	PLXNB2	26.0152	25.8446	23.9891	27.9542	26.6874	27.2362	25.283	27.2926	1.26521	0.175741	2.00963	205.12
1664	Q9Y6Z7	Q9Y6Z7	Collectin-10	COLEC10	24.414	24.6178	23.5461	26.4873	26.0003	26.0874	24.1926	26.1917	2.2834	0.0389091	1.99903	30.705
884	P51153	P51153	Ras-related protein Rab-13	RAB13	25.9867	25.5176	23.4161	27.8927	25.9868	26.9744	24.9735	26.9513	0.961604	0.333617	1.97778	22.774
433	P08473	P08473	Neprilysin	MME	23.7332	25.9743	24.765	27.1159	26.7372	26.5055	24.8242	26.7862	1.36464	0.156306	1.96205	85.513
1182	Q13219	Q13219	Pappalysin-1	PAPPA	28.0957	27.6994	25.5461	29.9912	28.5524	28.6774	27.1137	29.0737	1.00374	0.308644	1.95996	180.97
1013	P62333	P62333	26S protease regulatory subunit 10B	PSMC6	23.4907	26.4685	22.9113	26.1377	26.5549	26.0508	24.2902	26.2478	0.814239	0.404052	1.95764	44.172
489	P11233	P11233	Ras-related protein Ral-A	RALA	24.7494	24.9837	25.2345	28.6582	25.295	26.8771	24.9892	26.9434	0.930667	0.358176	1.95419	23.567
1400	Q8WUM4	Q8WUM4	Programmed cell death 6-interacting protein	PDCD6IP	29.6687	28.3851	25.1261	31.5314	28.1862	29.3165	27.7266	29.678	0.511703	0.627363	1.9514	96.022
1255	Q15063	Q15063	Periostin	POSTN	26.7317	26.5741	22.4678	27.7416	26.2971	27.5505	25.2579	27.1964	0.590062	0.576498	1.93852	93.313
300	P00533;P04626;Q15303	P00533	Epidermal growth factor receptor	EGFR	26.8356	27.3501	26.0389	29.0277	28.4472	28.4931	26.7415	28.656	1.96907	0.0584444	1.91446	134.28
315	P01033	P01033	Metalloproteinase inhibitor 1	TIMP1	29.7504	29.0459	29.6915	30.577	31.9781	31.6393	29.4959	31.3981	1.78323	0.0651064	1.90221	23.171
1419	Q92688	Q92688	Acidic leucine-rich nuclear phosphoprotein 32 family member B	ANP32B	23.7759	26.208	23.0219	27.1435	26.0198	25.4043	24.3353	26.1892	0.786356	0.423879	1.85393	28.787
690	P28066	P28066	Proteasome subunit alpha type-5	PSMA5	26.9839	27.1694	25.7712	29.2287	28.6037	27.6197	26.6415	28.484	1.34325	0.152701	1.84257	26.411
760	P35613	P35613	Basigin	BSG	26.5118	26.7662	25.3576	28.096	27.9515	28.0967	26.2119	28.0481	1.86716	0.0565714	1.8362	42.2
1073	P78417	P78417	Glutathione S-transferase omega-1	GSTO1	26.3716	28.1918	22.6371	27.5906	27.7338	27.3473	25.7335	27.5572	0.483914	0.632694	1.82369	27.566
945	P56199	P56199	Integrin alpha-1	ITGA1	26.3288	26.4092	22.2511	26.2409	27.0952	27.1004	24.9964	26.8122	0.576688	0.583339	1.81575	130.85
673	P26583	P26583	High mobility group protein B2	HMGB2	26.8579	30.2481	27.6821	31.4204	29.33	29.4612	28.2627	30.0705	0.66992	0.534283	1.80783	24.033
530	P13987	P13987	CD59 glycoprotein	CD59	30.533	29.7204	29.4856	32.8752	30.401	31.8799	29.913	31.7187	1.0804	0.271174	1.80573	14.177
1402	Q8WV24	Q8WV24	Pleckstrin homology-like domain family A member 1	PHLDA1	22.4187	25.5481	24.0374	26.3062	25.3264	25.7046	24.0014	25.7791	0.873278	0.395429	1.77767	45.016
960	P60900	P60900	Proteasome subunit alpha type-6	PSMA6	26.3964	26.2389	23.724	28.1147	27.1078	26.3894	25.4531	27.204	0.810143	0.401531	1.75089	27.399
504	P12111	P12111	Collagen alpha-3(VI) chain	COL6A3	35.5984	34.2249	33.7404	36.1881	35.8062	36.8128	34.5212	36.269	1.30193	0.166286	1.74777	343.67
503	P12110	P12110	Collagen alpha-2(VI) chain	COL6A2	32.9849	31.9726	31.3842	33.5903	33.6696	34.2586	32.1139	33.8395	1.55027	0.109051	1.7256	108.58
362	P04899;P11488;P09471;P19087;A8MTJ3	P04899	Guanine nucleotide-binding protein G(i) subunit alpha-2	GNAI2	28.4856	27.9837	27.1607	30.8164	28.4233	29.4635	27.8767	29.5677	1.00008	0.321395	1.69107	40.45
1463	Q96TA1	Q96TA1	Niban-like protein 1	FAM129B	25.7347	26.354	23.034	27.6128	26.1453	26.3816	25.0409	26.7132	0.68106	0.532233	1.67234	84.137
560	P16070	P16070	CD44 antigen	CD44	30.087	29.2277	29.5888	31.4354	31.4555	31.0178	29.6345	31.3029	2.36033	0.0372174	1.66839	81.537
1046	P63092;Q5JWF2;P38405	P63092;Q5JWF2	Guanine nucleotide-binding protein G(s) subunit alpha isoforms short;Guanine nucleotide-binding protein G(s) subunit alpha isoforms XLas	GNAS	24.0603	24.6314	23.9312	27.0564	25.4895	25.0602	24.2076	25.8687	1.21263	0.198144	1.66106	45.664
879	P50990	P50990	T-complex protein 1 subunit theta	CCT8	27.5607	28.9239	26.2608	29.2733	29.7004	28.7499	27.5818	29.2412	0.951109	0.357306	1.6594	59.62
173	O14786	O14786	Neuropilin-1	NRP1	27.1073	27.4597	25.1534	29.268	27.963	27.4302	26.5735	28.2204	0.848592	0.396547	1.64691	103.13
341	P02786	P02786	Transferrin receptor protein 1;Transferrin receptor protein 1, serum form	TFRC	28.0696	29.3981	22.1376	28.7873	27.4363	28.3139	26.5351	28.1792	0.293772	0.812023	1.64408	84.87
218	O60568	O60568	Procollagen-lysine,2-oxoglutarate 5-dioxygenase 3	PLOD3	25.3529	26.4235	23.3987	26.7703	26.4455	26.7325	25.0584	26.6494	0.827253	0.401208	1.59103	84.784
1189	Q13347	Q13347	Eukaryotic translation initiation factor 3 subunit I	EIF3I	23.1648	26.5026	23.4523	25.104	27.0894	25.6852	24.3732	25.9595	0.579586	0.585293	1.58634	36.501
745	P35221;P26232	P35221	Catenin alpha-1	CTNNA1	26.9021	27.5185	25.2728	29.4953	26.9562	27.9376	26.5645	28.1297	0.717302	0.501033	1.56525	100.07
1354	Q7L1Q6	Q7L1Q6	Basic leucine zipper and W2 domain-containing protein 1	BZW1	22.5009	27.0464	22.9666	25.559	25.9994	25.6396	24.1713	25.7327	0.465704	0.63678	1.56139	48.043
424	P07996	P07996	Thrombospondin-1	THBS1	32.3166	33.2797	33.3033	34.3476	33.7975	35.4114	32.9665	34.5188	1.26771	0.180587	1.55227	129.38
192	O15427	O15427	Monocarboxylate transporter 4	SLC16A3	25.5011	25.192	25.0356	27.8641	25.9875	26.332	25.2429	26.7279	1.17785	0.233307	1.48494	49.469
1646	Q9Y4F1	Q9Y4F1	FERM, RhoGEF and pleckstrin domain-containing protein 1	FARP1	24.9799	24.7537	22.1532	26.7249	24.6308	24.9697	23.9623	25.4418	0.592974	0.57992	1.47951	118.63
1481	Q99988	Q99988	Growth/differentiation factor 15	GDF15	24.0491	24.5151	24.2607	25.64	24.5567	26.9858	24.275	25.7275	0.950164	0.360969	1.45252	34.14
199	O43242	O43242	26S proteasome non-ATPase regulatory subunit 3	PSMD3	24.7825	25.6202	24.3743	26.7874	26.5501	25.7125	24.9257	26.35	1.35659	0.167293	1.42437	60.977
850	P49368	P49368	T-complex protein 1 subunit gamma	CCT3	26.1364	28.3604	23.8558	28.0513	27.1241	27.4213	26.1175	27.5322	0.459598	0.639573	1.41467	60.533
418	P07814	P07814	Bifunctional glutamate/proline--tRNA ligase;Glutamate--tRNA ligase;Proline--tRNA ligase	EPRS	26.2224	27.4305	23.4673	26.5961	28.4224	26.2651	25.7067	27.0945	0.440838	0.659634	1.38781	170.59
1228	Q14204	Q14204	Cytoplasmic dynein 1 heavy chain 1	DYNC1H1	28.418	29.597	26.0555	29.3742	29.8474	28.9662	28.0235	29.3959	0.569275	0.588672	1.37242	532.4
849	P49327	P49327	Fatty acid synthase;[Acyl-carrier-protein] S-acetyltransferase;[Acyl-carrier-protein] S-malonyltransferase;3-oxoacyl-[acyl-carrier-protein] synthase;3-oxoacyl-[acyl-carrier-protein] reductase;3-hydroxyacyl-[acyl-carrier-protein] dehydratase;Enoyl-[acyl-carrier-protein] reductase;Oleoyl-[acyl-carrier-protein] hydrolase	FASN	26.714	27.2715	23.3487	27.6317	27.2203	26.5912	25.7781	27.1477	0.469999	0.636205	1.3697	273.42
148	O00231	O00231	26S proteasome non-ATPase regulatory subunit 11	PSMD11	25.8073	26.5553	23.285	26.7075	27.0578	25.9906	25.2159	26.5853	0.589214	0.58686	1.36941	47.463
882	P51148	P51148	Ras-related protein Rab-5C	RAB5C	25.7934	26.4432	23.996	27.0443	26.7335	26.5302	25.4109	26.7693	0.844313	0.399412	1.35844	23.482
864	P49773	P49773	Histidine triad nucleotide-binding protein 1	HINT1	23.0742	26.9407	23.7288	25.8953	26.478	25.4198	24.5812	25.931	0.474625	0.645256	1.34976	13.802
802	P42025	P42025	Beta-centractin	ACTR1B	23.1594	26.5181	22.7599	25.0771	25.5722	25.8214	24.1458	25.4902	0.48229	0.641215	1.34442	42.293
352	P04114	P04114	Apolipoprotein B-100;Apolipoprotein B-48	APOB	25.2451	24.3588	25.5979	27.5948	24.4872	27.1404	25.0673	26.4075	0.575553	0.582259	1.34025	515.6
502	P12109	P12109	Collagen alpha-1(VI) chain	COL6A1	34.195	33.067	32.6536	34.5528	34.4309	34.9211	33.3052	34.6349	1.28906	0.180989	1.32976	108.53
1150	Q07955	Q07955	Serine/arginine-rich splicing factor 1	SRSF1	23.1937	26.9051	23.3486	25.7497	26.2138	25.4416	24.4825	25.8017	0.462412	0.637345	1.31924	27.744
1181	Q13200	Q13200	26S proteasome non-ATPase regulatory subunit 2	PSMD2	25.7871	27.2141	23.3086	26.8156	27.0477	26.4004	25.4366	26.7546	0.49747	0.634615	1.31798	100.2
1149	Q07954;Q86X40	Q07954	Prolow-density lipoprotein receptor-related protein 1;Low-density lipoprotein receptor-related protein 1 85 kDa subunit;Low-density lipoprotein receptor-related protein 1 515 kDa subunit;Low-density lipoprotein receptor-related protein 1 intracellular domain	LRP1	29.9898	29.9775	28.5711	31.7419	30.4097	30.3335	29.5128	30.8284	0.93725	0.379985	1.31559	504.6
728	P31689	P31689	DnaJ homolog subfamily A member 1	DNAJA1	24.4914	24.9181	23.6053	26.7112	25.3374	24.8996	24.3383	25.6494	0.915416	0.402412	1.31112	44.868
1192	Q13418	Q13418	Integrin-linked protein kinase	ILK	24.7407	25.0437	23.7633	26.6814	24.6662	26.1231	24.5159	25.8236	0.850565	0.401418	1.30768	51.419
974	P84077;P61204;P84085;P18085	P84077;P61204	ADP-ribosylation factor 1;ADP-ribosylation factor 3	ARF1;ARF3	25.3015	25.4255	25.1053	26.9986	25.285	27.4366	25.2774	26.5734	0.912451	0.397453	1.29596	20.697
175	O14818;Q8TAA3	O14818	Proteasome subunit alpha type-7	PSMA7	26.4565	26.0698	25.718	28.6001	27.0988	26.4215	26.0814	27.3735	0.887924	0.402207	1.29206	27.887
823	P46781	P46781	40S ribosomal protein S9	RPS9	26.7501	27.0805	23.1338	27.3115	26.4084	27.0997	25.6548	26.9399	0.424107	0.690375	1.28503	22.591
316	P01034	P01034	Cystatin-C	CST3	26.5705	25.602	26.1208	25.3369	28.7343	28.0742	26.0978	27.3818	0.524208	0.627388	1.28402	15.799
1057	P67775;P62714	P67775;P62714	Serine/threonine-protein phosphatase 2A catalytic subunit alpha isoform;Serine/threonine-protein phosphatase 2A catalytic subunit beta isoform	PPP2CA;PPP2CB	23.3406	24.3187	23.6658	24.4958	25.4742	25.1923	23.775	25.0541	1.4527	0.157054	1.27911	35.594
1205	Q13561	Q13561	Dynactin subunit 2	DCTN2	22.74	26.3587	24.3869	25.19	26.0076	26.0709	24.4952	25.7562	0.509573	0.62703	1.26093	44.23
1065	P68371;P04350	P68371;P04350	Tubulin beta-4B chain;Tubulin beta-4A chain	TUBB4B;TUBB4A	25.969	26.6266	22.8921	26.0173	27.8991	25.3054	25.1626	26.4073	0.376553	0.733174	1.24471	49.83
1421	Q92743	Q92743	Serine protease HTRA1	HTRA1	28.489	28.8289	27.4841	30.5656	28.1482	29.7627	28.2673	29.4922	0.681053	0.553149	1.2248	51.286
388	P06454	P06454	Prothymosin alpha;Prothymosin alpha, N-terminally processed;Thymosin alpha-1	PTMA	27.9112	29.7151	22.6554	29.2449	27.9871	26.7191	26.7606	27.9837	0.211827	0.842073	1.22313	12.203
221	O60716	O60716	Catenin delta-1	CTNND1	25.4724	25.6384	23.6837	27.6894	24.9159	25.8503	24.9315	26.1519	0.522061	0.623977	1.22036	108.17
1654	Q9Y639	Q9Y639	Neuroplastin	NPTN	25.5548	25.5822	25.4456	27.7801	26.1302	26.3181	25.5275	26.7428	1.09229	0.300897	1.21534	44.387
880	P50991	P50991	T-complex protein 1 subunit delta	CCT4	27.4819	29.0812	26.3186	28.3365	29.1876	28.9851	27.6272	28.8364	0.650055	0.554474	1.20918	57.924
665	P25787	P25787	Proteasome subunit alpha type-2	PSMA2	26.8812	28.0427	24.8013	29.2877	26.7943	27.2405	26.5751	27.7742	0.418715	0.687739	1.19907	25.898
329	P01892;P10316;P01891;P30512;P30459;P30453;P10314;P30457;P30456;P30450;P18462;P16190;P16189;Q31612	P01892;P10316;P01891	HLA class I histocompatibility antigen, A-2 alpha chain;HLA class I histocompatibility antigen, A-69 alpha chain;HLA class I histocompatibility antigen, A-68 alpha chain	HLA-A	28.1011	28.264	28.0182	29.5466	28.953	29.4633	28.1278	29.321	2.40925	0.0420769	1.19322	40.921
942	P55290	P55290	Cadherin-13	CDH13	27.9185	28.1304	27.1977	29.536	28.5231	28.7386	27.7489	28.9326	1.32598	0.181787	1.18368	78.286
646	P23526	P23526	Adenosylhomocysteinase	AHCY	27.3461	29.0811	28.8586	29.9494	28.7806	30.0453	28.4286	29.5918	0.789628	0.458678	1.16314	47.716
1154	Q08380	Q08380	Galectin-3-binding protein	LGALS3BP	33.1647	30.395	29.5741	33.0045	31.7675	31.8474	31.0446	32.2065	0.429142	0.690336	1.16183	65.33
1509	Q9H1J7	Q9H1J7	Protein Wnt-5b	WNT5B	25.4796	26.5819	23.569	25.3596	26.4497	27.2691	25.2102	26.3595	0.480317	0.640564	1.14932	40.323
496	P11717	P11717	Cation-independent mannose-6-phosphate receptor	IGF2R	26.456	26.6237	27.2053	29.3039	27.6692	26.7553	26.7617	27.9095	0.668061	0.551225	1.14782	274.37
1583	Q9UBN6	Q9UBN6	Tumor necrosis factor receptor superfamily member 10D	TNFRSF10D	22.9285	24.6423	25.708	25.421	25.5685	25.7231	24.4263	25.5709	0.633442	0.57384	1.14454	41.823
437	P08572	P08572	Collagen alpha-2(IV) chain;Canstatin	COL4A2	23.4101	26.5509	27.041	26.1033	27.452	26.8434	25.6673	26.7996	0.398245	0.719357	1.13221	167.55
298	P00441	P00441	Superoxide dismutase [Cu-Zn]	SOD1	28.448	27.7879	24.3575	27.8495	28.5432	27.5776	26.8645	27.9901	0.361085	0.746049	1.12563	15.936
1415	Q92598	Q92598	Heat shock protein 105 kDa	HSPH1	25.2477	27.1518	23.4021	26.2488	26.9378	25.9825	25.2672	26.3897	0.428672	0.68796	1.12249	96.864
429	P08195	P08195	4F2 cell-surface antigen heavy chain	SLC3A2	29.6529	28.9647	28.4143	31.3393	29.0609	29.9646	29.0106	30.1216	0.669216	0.552273	1.11097	67.993
1064	P68366;A6NHL2	P68366	Tubulin alpha-4A chain	TUBA4A	27.0865	27.7767	26.8429	29.1561	27.4361	28.3978	27.2354	28.33	0.894038	0.399421	1.09467	49.924
4	Q99613;B5ME19	Q99613;B5ME19	Eukaryotic translation initiation factor 3 subunit C;Eukaryotic translation initiation factor 3 subunit C-like protein	EIF3C;EIF3CL	25.1212	26.0607	23.5925	25.9649	26.6561	25.3238	24.9248	25.9816	0.577071	0.589559	1.0568	105.34
876	P50502;Q8IZP2;Q8NFI4	P50502;Q8IZP2;Q8NFI4	Hsc70-interacting protein;Putative protein FAM10A4;Putative protein FAM10A5	ST13;ST13P4;ST13P5	24.8457	28.1282	24.7247	26.7993	28.3502	25.6959	25.8995	26.9485	0.316926	0.798405	1.04894	41.331
1230	Q14247	Q14247	Src substrate cortactin	CTTN	22.2363	26.4898	24.8527	25.6071	25.8552	25.2625	24.5263	25.5749	0.347846	0.75709	1.04867	61.585
1445	Q96FQ6	Q96FQ6	Protein S100-A16	S100A16	26.5734	26.8412	26.9325	28.8308	26.7777	27.8763	26.7824	27.8283	0.801921	0.456834	1.0459	11.801
177	O14974	O14974	Protein phosphatase 1 regulatory subunit 12A	PPP1R12A	24.4923	28.2136	23.4731	26.8057	27.2434	25.2579	25.393	26.4357	0.266924	0.812891	1.04267	115.28
436	P08567	P08567	Pleckstrin	PLEK	27.767	28.8856	26.6158	29.338	28.3811	28.6001	27.7561	28.7731	0.640661	0.577579	1.0169	40.124
1121	Q02809	Q02809	Procollagen-lysine,2-oxoglutarate 5-dioxygenase 1	PLOD1	26.8156	28.4646	26.3218	28.3433	27.9191	28.3753	27.2007	28.2126	0.693833	0.552593	1.01189	83.549
1043	P63000;P60763	P63000;P60763	Ras-related C3 botulinum toxin substrate 1;Ras-related C3 botulinum toxin substrate 3	RAC1;RAC3	27.7285	29.4768	27.8108	29.9066	28.4223	29.6951	28.3387	29.3413	0.612795	0.583183	1.00259	21.45
1418	Q92626	Q92626	Peroxidasin homolog	PXDN	31.0552	31.1602	31.1406	32.1986	31.2609	32.8257	31.1187	32.0951	1.00496	0.376892	0.976369	165.27
579	P17980	P17980	26S protease regulatory subunit 6A	PSMC3	26.4765	26.5538	24.2976	26.3043	27.2706	26.6213	25.776	26.7321	0.531628	0.626894	0.956105	49.203
1522	Q9H4M9	Q9H4M9	EH domain-containing protein 1	EHD1	27.5717	27.7262	26.0461	29.2625	26.6603	28.2743	27.1147	28.0657	0.439226	0.691939	0.951043	60.626
1614	Q9ULV4	Q9ULV4	Coronin-1C	CORO1C	23.5512	28.4309	23.2226	25.5778	26.2401	26.18	25.0682	25.9993	0.212913	0.84538	0.931061	53.248
1243	Q14699	Q14699	Raftlin	RFTN1	25.8028	25.4956	25.1199	28.2204	24.763	26.2251	25.4728	26.4028	0.383035	0.734556	0.930091	63.145
580	P17987	P17987	T-complex protein 1 subunit alpha	TCP1	27.2913	28.9006	26.7243	28.6439	28.3198	28.6737	27.6387	28.5458	0.615714	0.578919	0.907058	60.343
0	A1L4H1	A1L4H1	Soluble scavenger receptor cysteine-rich domain-containing protein SSC5D	SSC5D	27.5616	25.564	24.2024	28.1971	25.3687	26.4653	25.776	26.677	0.284664	0.80253	0.901052	165.74
493	P11387;Q969P6	P11387	DNA topoisomerase 1	TOP1	27.0688	28.4009	22.3501	26.6174	27.3394	26.5441	25.9399	26.8336	0.183879	0.858325	0.89369	90.725
751	P35442	P35442	Thrombospondin-2	THBS2	23.9085	24.4321	24.2837	25.4927	24.7019	25.1108	24.2081	25.1018	1.4964	0.172713	0.893665	129.99
1280	Q15758	Q15758	Neutral amino acid transporter B(0)	SLC1A5	28.5505	27.3925	27.459	29.882	27.8042	28.3853	27.8007	28.6905	0.543108	0.620031	0.88982	56.598
217	O60565	O60565	Gremlin-1	GREM1	28.5189	29.1344	27.5326	28.8375	29.2268	29.738	28.3953	29.2674	0.749457	0.529958	0.872105	20.697
643	P23381	P23381	Tryptophan--tRNA ligase, cytoplasmic;T1-TrpRS;T2-TrpRS	WARS	22.8795	27.0875	23.6558	25.7721	25.0782	25.3689	24.5409	25.4064	0.264027	0.815179	0.865486	53.165
915	P53999	P53999	Activated RNA polymerase II transcriptional coactivator p15	SUB1	25.2391	27.5391	23.3453	26.577	27.1847	24.9518	25.3745	26.2378	0.246806	0.832351	0.863302	14.395
1274	Q15555;Q9UPY8;Q15691	Q15555	Microtubule-associated protein RP/EB family member 2	MAPRE2	26.1513	26.7638	25.5149	27.9616	26.3733	26.6697	26.1433	27.0015	0.638382	0.581289	0.858194	37.031
650	P24043	P24043	Laminin subunit alpha-2	LAMA2	26.6686	27.2571	23.8875	28.897	25.7893	25.6752	25.9377	26.7872	0.224028	0.843607	0.84944	343.9
282	O95477	O95477	ATP-binding cassette sub-family A member 1	ABCA1	23.3841	24.8339	25.2908	25.7323	25.1942	25.1118	24.5029	25.3461	0.625254	0.580376	0.843169	254.3
856	P49591	P49591	Serine--tRNA ligase, cytoplasmic	SARS	25.8088	26.8673	23.7657	26.3618	26.4381	26.1675	25.4806	26.3225	0.388223	0.735047	0.841875	58.777
1134	Q04756	Q04756	Hepatocyte growth factor activator;Hepatocyte growth factor activator short chain;Hepatocyte growth factor activator long chain	HGFAC	24.7093	28.2767	28.0428	27.5698	27.79	28.1935	27.0096	27.8511	0.291945	0.808261	0.841529	70.681
703	P29692	P29692	Elongation factor 1-delta	EEF1D	25.0602	27.9019	23.122	25.5794	27.6818	25.3237	25.3614	26.195	0.204186	0.839398	0.833603	31.121
152	O00300	O00300	Tumor necrosis factor receptor superfamily member 11B	TNFRSF11B	24.6362	25.2864	25.4619	25.1922	25.3744	27.2902	25.1282	25.9523	0.502863	0.644813	0.8241	46.026
1072	P78371	P78371	T-complex protein 1 subunit beta	CCT2	27.5189	29.0026	27.1281	28.4529	28.8084	28.8493	27.8832	28.7035	0.632221	0.581983	0.820375	57.488
962	P60953;P17081;Q9H4E5	P60953	Cell division control protein 42 homolog	CDC42	27.551	28.1037	26.8995	28.5573	28.4686	27.9707	27.5181	28.3322	0.970418	0.399541	0.814082	21.258
840	P48643	P48643	T-complex protein 1 subunit epsilon	CCT5	27.339	28.9078	27.4062	28.2741	28.9928	28.8159	27.8843	28.6943	0.659863	0.575294	0.809895	59.67
248	O75695	O75695	Protein XRP2	RP2	26.0121	25.7337	25.4178	28.1074	24.6068	26.8429	25.7212	26.519	0.314374	0.808075	0.797834	39.641
815	P43686	P43686	26S protease regulatory subunit 6B	PSMC4	23.5768	25.7398	24.0752	24.9631	25.5532	25.2341	24.4639	25.2501	0.509526	0.646783	0.786224	47.366
742	P34932	P34932	Heat shock 70 kDa protein 4	HSPA4	25.3921	25.8532	24.3517	26.1344	26.1291	25.6892	25.199	25.9842	0.773002	0.525213	0.785226	94.33
1105	Q01105;P0DME0	Q01105	Protein SET	SET	27.9986	29.1336	24.2076	28.1583	29.2094	26.2635	27.1133	27.8771	0.16743	0.862933	0.763784	33.488
976	P61224;A6NIZ1	P61224;A6NIZ1	Ras-related protein Rap-1b;Ras-related protein Rap-1b-like protein	RAP1B	28.7618	29.4963	28.2887	30.8885	27.7888	30.1589	28.8489	29.6121	0.311871	0.810086	0.763133	20.825
1339	Q6UVK1	Q6UVK1	Chondroitin sulfate proteoglycan 4	CSPG4	26.2202	25.4595	26.0029	26.859	26.554	26.5367	25.8942	26.6499	1.41211	0.228485	0.755692	250.53
449	P09429;B2RPK0;P23497	P09429;B2RPK0	High mobility group protein B1;Putative high mobility group protein B1-like 1	HMGB1;HMGB1P1	29.5498	30.945	29.6261	31.2771	30.7611	30.3427	30.0403	30.7936	0.645217	0.581532	0.753334	24.893
919	P54289	P54289	Voltage-dependent calcium channel subunit alpha-2/delta-1;Voltage-dependent calcium channel subunit alpha-2-1;Voltage-dependent calcium channel subunit delta-1	CACNA2D1	26.6475	26.8342	26.4723	27.7658	26.8335	27.6118	26.6513	27.4037	1.15293	0.338721	0.752342	124.57
1635	Q9Y2J2;P11171;Q9H4G0	Q9Y2J2	Band 4.1-like protein 3;Band 4.1-like protein 3, N-terminally processed	EPB41L3	25.3931	27.0901	24.8901	28.4988	25.4236	25.7024	25.7911	26.5416	0.250794	0.832315	0.750477	120.68
1245	Q14766	Q14766	Latent-transforming growth factor beta-binding protein 1	LTBP1	27.4597	27.6285	27.949	28.2191	28.4904	28.5687	27.6791	28.4261	1.85941	0.136277	0.746976	186.79
1478	Q99832	Q99832	T-complex protein 1 subunit eta	CCT7	27.0007	27.8137	25.8761	27.1196	28.1381	27.654	26.8968	27.6372	0.511763	0.64286	0.740431	59.366
415	P07686	P07686	Beta-hexosaminidase subunit beta;Beta-hexosaminidase subunit beta chain B;Beta-hexosaminidase subunit beta chain A	HEXB	26.4507	26.8976	22.8004	25.3528	26.6339	26.3569	25.3829	26.1145	0.209121	0.84001	0.731607	63.111
181	O15143	O15143	Actin-related protein 2/3 complex subunit 1B	ARPC1B	25.7149	27.3825	23.4512	25.9985	27.0449	25.696	25.5162	26.2465	0.237469	0.838217	0.730254	40.949
907	P53396	P53396	ATP-citrate synthase	ACLY	26.7732	27.8329	26.2307	28.3188	27.3203	27.3855	26.9456	27.6749	0.568308	0.62642	0.729278	120.84
788	P40227;Q92526	P40227	T-complex protein 1 subunit zeta	CCT6A	27.1753	28.1659	27.1417	27.8426	28.3796	28.44	27.4943	28.2207	0.876551	0.461477	0.726454	58.024
597	P20020;Q01814	P20020	Plasma membrane calcium-transporting ATPase 1	ATP2B1	26.8267	26.9409	25.6917	29.3728	25.1667	27.086	26.4864	27.2085	0.219917	0.843833	0.722033	138.75
1619	Q9UNM6	Q9UNM6	26S proteasome non-ATPase regulatory subunit 13	PSMD13	24.7727	26.5782	24.053	25.5399	26.3142	25.6396	25.1346	25.8312	0.369156	0.755406	0.696613	42.945
515	P13497;O43897;Q9Y6L7	P13497	Bone morphogenetic protein 1	BMP1	25.8378	26.6017	25.2876	27.5144	25.99	26.2956	25.909	26.6	0.501979	0.640875	0.690963	111.25
1275	Q15582	Q15582	Transforming growth factor-beta-induced protein ig-h3	TGFBI	31.2816	31.0119	31.1295	30.7022	31.7771	32.9952	31.141	31.8248	0.439882	0.698356	0.683822	74.68
149	O00232	O00232	26S proteasome non-ATPase regulatory subunit 12	PSMD12	25.0552	26.5839	25.0609	26.4911	25.6321	26.5995	25.5667	26.2409	0.495602	0.642354	0.674215	52.904
1486	Q9BRK5	Q9BRK5	45 kDa calcium-binding protein	SDF4	25.5835	26.7405	23.2731	24.8603	27.1062	25.6413	25.199	25.8693	0.214607	0.843961	0.670241	41.806
883	P51149	P51149	Ras-related protein Rab-7a	RAB7A	27.822	28.6241	26.454	29.0201	28.3128	27.5752	27.6334	28.3027	0.36919	0.756544	0.66934	23.489
734	P31948	P31948	Stress-induced-phosphoprotein 1	STIP1	25.1752	27.6312	26.1798	27.3638	26.7575	26.8636	26.3287	26.995	0.379733	0.747951	0.666217	62.639
533	P14209	P14209	CD99 antigen	CD99	27.9809	25.9376	23.8129	27.2756	26.0931	26.3593	25.9105	26.576	0.204738	0.842993	0.6655	18.848
873	P50395	P50395	Rab GDP dissociation inhibitor beta	GDI2	28.5576	29.6147	28.298	30.0541	28.9899	29.4096	28.8234	29.4845	0.580201	0.623992	0.661134	50.663
1495	Q9BXJ4	Q9BXJ4	Complement C1q tumor necrosis factor-related protein 3	C1QTNF3	29.4619	28.7817	28.4997	31.3232	27.4578	29.9166	28.9144	29.5659	0.217595	0.846209	0.651416	26.994
881	P50995;P27216	P50995	Annexin A11	ANXA11	25.7259	25.39	23.0504	25.9522	25.1725	24.9932	24.7221	25.3726	0.295833	0.805313	0.650494	54.389
1366	Q86VP6;O75155	Q86VP6	Cullin-associated NEDD8-dissociated protein 1	CAND1	26.0133	27.8598	25.4022	28.0894	25.7801	27.2926	26.4251	27.054	0.248474	0.833138	0.628952	136.37
729	P31939	P31939	Bifunctional purine biosynthesis protein PURH;Phosphoribosylaminoimidazolecarboxamide formyltransferase;IMP cyclohydrolase	ATIC	26.2364	27.6466	26.7004	27.5144	27.1038	27.8503	26.8611	27.4895	0.60159	0.623496	0.628368	64.615
805	P42677	P42677	40S ribosomal protein S27	RPS27	24.9367	26.8267	23.1505	25.2594	26.2353	25.2459	24.9713	25.5802	0.212732	0.83801	0.608898	9.461
546	P15121	P15121	Aldose reductase	AKR1B1	25.7316	26.8077	24.1012	26.2608	26.1106	26.0943	25.5468	26.1552	0.315674	0.813077	0.608395	35.853
811	P43034	P43034	Platelet-activating factor acetylhydrolase IB subunit alpha	PAFAH1B1	24.6126	26.4835	28.0434	26.9617	26.6525	27.3265	26.3798	26.9802	0.233236	0.841062	0.600354	46.637
379	P05387	P05387	60S acidic ribosomal protein P2	RPLP2	27.5591	28.6921	28.054	28.2381	28.9072	28.9584	28.1017	28.7012	0.67797	0.582438	0.599482	11.665
1491	Q9BUD6	Q9BUD6	Spondin-2	SPON2	28.2477	27.201	28.3684	27.3644	29.1246	29.069	27.939	28.5193	0.351167	0.784426	0.580299	35.846
824	P46782	P46782	40S ribosomal protein S5;40S ribosomal protein S5, N-terminally processed	RPS5	25.0233	27.895	23.5094	26.0676	25.7933	26.2367	25.4759	26.0325	0.161835	0.873831	0.556639	22.876
1238	Q14520	Q14520	Hyaluronan-binding protein 2;Hyaluronan-binding protein 2 50 kDa heavy chain;Hyaluronan-binding protein 2 50 kDa heavy chain alternate form;Hyaluronan-binding protein 2 27 kDa light chain;Hyaluronan-binding protein 2 27 kDa light chain alternate form	HABP2	25.5559	26.0491	26.7619	26.7862	26.6019	26.5843	26.1223	26.6575	0.683673	0.587783	0.535149	62.671
904	P52907	P52907	F-actin-capping protein subunit alpha-1	CAPZA1	25.1648	27.219	25.4649	26.2148	27.01	26.2209	25.9496	26.4819	0.314111	0.810269	0.532333	32.922
749	P35268	P35268	60S ribosomal protein L22	RPL22	25.0255	27.7694	23.0935	24.9859	26.8347	25.66	25.2961	25.8269	0.133922	0.895094	0.530739	14.787
1283	Q15907;P62491	Q15907;P62491	Ras-related protein Rab-11B;Ras-related protein Rab-11A	RAB11B;RAB11A	27.4839	27.8386	27.2521	28.1905	27.8371	28.1334	27.5249	28.0537	1.2255	0.376626	0.528776	24.488
1081	P80723	P80723	Brain acid soluble protein 1	BASP1	30.2313	30.8148	29.7431	32.0435	29.1963	31.1185	30.2631	30.7861	0.229193	0.847249	0.52299	22.693
349	P04075	P04075	Fructose-bisphosphate aldolase A	ALDOA	29.8462	31.1595	30.0424	30.6849	31.4409	30.4724	30.3494	30.8661	0.440168	0.722701	0.516669	39.42
878	P50914	P50914	60S ribosomal protein L14	RPL14	26.5852	28.4752	23.5683	26.4813	26.7112	26.9821	26.2096	26.7249	0.132009	0.892368	0.515298	23.432
444	P08865	P08865	40S ribosomal protein SA	RPSA	25.2472	27.4773	23.7192	26.0995	25.6491	26.2349	25.4812	25.9945	0.176139	0.863607	0.513222	32.854
995	P61981	P61981	14-3-3 protein gamma;14-3-3 protein gamma, N-terminally processed	YWHAG	29.0713	29.9871	28.6655	30.3849	29.459	29.414	29.2413	29.7526	0.435627	0.729092	0.51133	28.302
310	P00918	P00918	Carbonic anhydrase 2	CA2	25.3018	25.2056	23.8792	25.8913	25.3635	24.6641	24.7955	25.3063	0.367952	0.78182	0.510796	29.246
1295	Q16643	Q16643	Drebrin	DBN1	24.7693	26.5474	22.0497	24.2699	26.133	24.4816	24.4555	24.9615	0.129592	0.891848	0.5061	71.428
485	P11142;P34931	P11142	Heat shock cognate 71 kDa protein	HSPA8	31.4898	32.5151	30.8391	32.398	32.146	31.8175	31.6147	32.1205	0.417437	0.737789	0.50581	70.897
1039	P62917	P62917	60S ribosomal protein L8	RPL8	27.5261	29.0069	23.7189	27.079	27.8026	26.8657	26.7506	27.2491	0.11295	0.909325	0.49847	28.024
419	P07858	P07858	Cathepsin B;Cathepsin B light chain;Cathepsin B heavy chain	CTSB	29.2754	29.4186	28.882	28.3326	30.4351	30.2692	29.192	29.679	0.282859	0.815711	0.48698	37.821
1041	P62942	P62942	Peptidyl-prolyl cis-trans isomerase FKBP1A	FKBP1A	26.572	26.8099	26.6323	27.1684	26.9661	27.3157	26.6714	27.1501	1.74158	0.229922	0.478675	11.951
1047	P63104	P63104	14-3-3 protein zeta/delta	YWHAZ	30.1061	30.4286	29.4813	30.8442	30.6145	29.9683	30.0053	30.4757	0.543776	0.643185	0.470328	27.745
183	O15145	O15145	Actin-related protein 2/3 complex subunit 3	ARPC3	25.8591	27.5415	24.2796	26.1359	26.6745	26.2714	25.8934	26.3606	0.186757	0.859689	0.467202	20.546
1224	Q14152	Q14152	Eukaryotic translation initiation factor 3 subunit A	EIF3A	25.9068	28.592	24.2687	27.1062	25.8734	27.1825	26.2558	26.7207	0.128273	0.892	0.464856	166.57
397	P06753	P06753	Tropomyosin alpha-3 chain	TPM3	23.5312	27.8507	24.8975	25.2099	26.7861	25.6675	25.4265	25.8878	0.124284	0.892249	0.461362	32.95
899	P52565	P52565	Rho GDP-dissociation inhibitor 1	ARHGDIA	27.6632	28.9461	27.5954	28.176	29.3184	28.0913	28.0682	28.5286	0.318973	0.809359	0.460295	23.207
830	P47914	P47914	60S ribosomal protein L29	RPL29	24.8281	28.9148	23.9546	26.6962	26.3087	26.041	25.8992	26.3486	0.105135	0.919714	0.449437	17.752
301	P00558;P07205	P00558	Phosphoglycerate kinase 1	PGK1	29.5337	30.4949	29.791	30.5108	30.1087	30.545	29.9399	30.3882	0.632015	0.62714	0.448324	44.614
1044	P63010;Q10567	P63010;Q10567	AP-2 complex subunit beta;AP-1 complex subunit beta-1	AP2B1;AP1B1	25.1928	27.0557	25.2719	27.0296	25.4975	26.3069	25.8401	26.278	0.227905	0.845466	0.437878	104.55
378	P05386	P05386	60S acidic ribosomal protein P1	RPLP1	26.0582	25.4256	25.9697	25.0757	27.7317	25.9493	25.8178	26.2522	0.208585	0.849416	0.434376	11.514
1089	P84103	P84103	Serine/arginine-rich splicing factor 3	SRSF3	26.1597	26.6317	23.6805	26.2556	26.1892	25.2874	25.4906	25.9107	0.163422	0.873426	0.420103	19.329
1641	Q9Y3F4	Q9Y3F4	Serine-threonine kinase receptor-associated protein	STRAP	24.1944	26.1521	23.1878	24.5492	25.4444	24.7976	24.5114	24.9304	0.174418	0.863393	0.418955	38.438
758	P35606	P35606	Coatomer subunit beta	COPB2	24.5393	27.0892	23.6193	25.0648	26.408	25.0265	25.0826	25.4998	0.135874	0.895202	0.417191	102.49
338	P02751	P02751	Fibronectin;Anastellin;Ugl-Y1;Ugl-Y2;Ugl-Y3	FN1	35.805	34.8019	34.2385	35.214	35.0685	35.812	34.9485	35.3648	0.336002	0.812164	0.416358	262.62
800	P41252	P41252	Isoleucine--tRNA ligase, cytoplasmic	IARS	25.2843	26.4633	23.5575	25.4528	25.7387	25.3512	25.1017	25.5142	0.184804	0.861323	0.412572	144.5
151	O00299	O00299	Chloride intracellular channel protein 1	CLIC1	28.7862	29.5648	28.5479	29.4343	29.2192	29.477	28.9663	29.3768	0.576218	0.639419	0.410515	26.922
143	O00159	O00159	Unconventional myosin-Ic	MYO1C	26.4198	27.1319	24.5238	28.9406	23.5729	26.7749	26.0252	26.4295	0.0820101	0.93861	0.404282	121.68
984	P61586;P62745	P61586	Transforming protein RhoA	RHOA	27.5746	27.6042	26.3305	28.3617	26.9005	27.4579	27.1698	27.5734	0.270317	0.830031	0.403598	21.768
351	P04083	P04083	Annexin A1	ANXA1	30.6297	31.12	29.6306	31.1867	31.3235	30.0712	30.4601	30.8605	0.271405	0.831285	0.400373	38.714
380	Q8NHW5;P05388	Q8NHW5;P05388	60S acidic ribosomal protein P0-like;60S acidic ribosomal protein P0	RPLP0P6;RPLP0	27.2082	30.2983	26.899	28.4408	29.0475	28.1126	28.1352	28.5336	0.130873	0.891577	0.398468	34.364
1002	P62249	P62249	40S ribosomal protein S16	RPS16	26.6971	27.6585	24.8825	27.757	26.3544	26.2841	26.4127	26.7985	0.152499	0.879909	0.385839	16.445
524	P13693;Q56UQ5	P13693;Q56UQ5	Translationally-controlled tumor protein;TPT1-like protein	TPT1	26.6334	27.7233	26.3237	27.2484	27.5557	27.0332	26.8935	27.2791	0.356123	0.808023	0.385644	19.595
1136	Q04917	Q04917	14-3-3 protein eta	YWHAH	26.5741	26.9456	23.9362	26.9352	25.7442	25.9188	25.8186	26.1994	0.138328	0.896072	0.380768	28.218
1446	Q96FW1	Q96FW1	Ubiquitin thioesterase OTUB1	OTUB1	25.2115	24.5011	24.718	25.5209	25.1771	24.8128	24.8102	25.1703	0.542483	0.688686	0.360078	31.284
1022	P62820;Q92928;P59190	P62820	Ras-related protein Rab-1A	RAB1A	28.384	29.007	27.693	29.4823	28.2783	28.3988	28.3613	28.7198	0.265624	0.837696	0.358434	22.677
395	P06744	P06744	Glucose-6-phosphate isomerase	GPI	27.2861	27.9025	26.7089	27.5752	27.9566	27.427	27.2992	27.6529	0.394229	0.785947	0.35379	63.146
724	P31150	P31150	Rab GDP dissociation inhibitor alpha	GDI1	23.7089	24.3262	23.7523	24.3907	24.5967	23.8094	23.9291	24.2656	0.472831	0.737075	0.336467	50.582
461	P09936	P09936	Ubiquitin carboxyl-terminal hydrolase isozyme L1	UCHL1	27.2687	29.1412	27.5093	28.6607	28.4159	27.8161	27.9731	28.2976	0.194818	0.861292	0.324492	24.824
670	P26038	P26038	Moesin	MSN	31.1852	32.0916	31.3508	32.0948	32.0004	31.4659	31.5425	31.8537	0.384454	0.808082	0.311153	67.819
937	P55209	P55209	Nucleosome assembly protein 1-like 1	NAP1L1	26.4569	28.3347	26.2677	27.1639	27.6434	27.1791	27.0198	27.3288	0.172464	0.872845	0.309054	45.374
649	P23634	P23634	Plasma membrane calcium-transporting ATPase 4	ATP2B4	26.6204	27.1015	25.9508	27.9631	26.305	26.331	26.5576	26.8664	0.183344	0.863848	0.308784	137.92
539	P14618;P30613	P14618	Pyruvate kinase PKM	PKM	30.511	31.7376	30.3769	31.2138	31.5662	30.747	30.8752	31.1757	0.239856	0.841818	0.300496	57.936
809	P42892	P42892	Endothelin-converting enzyme 1	ECE1	25.8312	26.8328	23.6479	25.7238	25.7342	25.7494	25.4373	25.7358	0.115338	0.912291	0.298515	87.163
971	P61160	P61160	Actin-related protein 2	ACTR2	25.8847	28.1081	26.4514	26.9579	27.5253	26.8478	26.8147	27.1103	0.158494	0.880794	0.295609	44.76
732	P31946	P31946	14-3-3 protein beta/alpha;14-3-3 protein beta/alpha, N-terminally processed	YWHAB	28.0887	28.8612	27.6211	28.7737	28.5061	28.1547	28.1903	28.4782	0.288171	0.834496	0.287881	28.082
657	P24821	P24821	Tenascin	TNC	30.691	30.0428	30.0583	30.9781	29.7315	30.945	30.264	30.5515	0.245831	0.844944	0.287514	240.85
735	P31949	P31949	Protein S100-A11;Protein S100-A11, N-terminally processed	S100A11	29.5091	30.4039	29.0094	30.2465	29.6335	29.902	29.6408	29.9273	0.256068	0.845163	0.286538	11.74
294	P00338;Q6ZMR3	P00338	L-lactate dehydrogenase A chain	LDHA	28.115	29.9948	27.68	28.5796	29.4593	28.5917	28.5966	28.8769	0.134582	0.8918	0.280271	36.688
613	P60891;P21108	P60891;P21108	Ribose-phosphate pyrophosphokinase 1;Ribose-phosphate pyrophosphokinase 3	PRPS1;PRPS1L1	23.0673	24.8775	24.9865	24.2208	25.0336	24.4718	24.3104	24.5754	0.147803	0.893846	0.264954	34.834
448	P09382	P09382	Galectin-1	LGALS1	29.9537	30.8391	29.7255	30.6787	30.6504	29.9211	30.1728	30.4167	0.227005	0.852653	0.243959	14.716
1287	Q16363	Q16363	Laminin subunit alpha-4	LAMA4	31.5796	30.569	28.3938	30.7454	29.3985	31.1264	30.1808	30.4234	0.0795321	0.939789	0.242653	202.52
1281	Q15818	Q15818	Neuronal pentraxin-1	NPTX1	29.1355	29.0579	28.7062	31.0337	28.6043	27.9817	28.9665	29.2066	0.0909086	0.931047	0.240023	47.122
1108	Q01518;P40123	Q01518	Adenylyl cyclase-associated protein 1	CAP1	27.4344	30.1775	28.9357	29.1047	28.8114	29.3455	28.8492	29.0872	0.106257	0.927878	0.238009	51.901
820	P46777	P46777	60S ribosomal protein L5	RPL5	28.6098	30.789	27.5974	29.0917	30.1708	28.4373	28.9987	29.2333	0.0772643	0.940641	0.234559	34.362
498	P11940;Q9H361;Q4VXU2;Q96DU9	P11940;Q9H361	Polyadenylate-binding protein 1;Polyadenylate-binding protein 3	PABPC1;PABPC3	26.1434	28.0851	26.3116	27.2222	27.103	26.9108	26.8467	27.0787	0.136421	0.891089	0.231977	70.67
426	P08133	P08133	Annexin A6	ANXA6	30.8728	30.2059	28.8457	30.5619	30.349	29.7086	29.9748	30.2065	0.131209	0.899222	0.231679	75.872
683	P27635;Q96L21	P27635	60S ribosomal protein L10	RPL10	27.6985	28.6663	24.5389	26.6126	27.0086	27.9578	26.9679	27.193	0.0595955	0.955534	0.225103	24.604
227	O75083	O75083	WD repeat-containing protein 1	WDR1	28.4574	29.5685	28.5079	29.274	28.7821	29.1509	28.8446	29.069	0.224048	0.857278	0.224408	66.193
1088	P84098	P84098	60S ribosomal protein L19	RPL19	25.5177	28.0743	24.5237	26.3064	26.1746	26.2643	26.0386	26.2484	0.0693246	0.948335	0.209875	23.466
1381	Q8N6Y2	Q8N6Y2	Leucine-rich repeat-containing protein 17	LRRC17	28.7712	30.0883	27.2783	29.1978	27.7439	29.8103	28.7126	28.9173	0.0704307	0.948413	0.204718	51.799
1082	P81605	P81605	Dermcidin;Survival-promoting peptide;DCD-1	DCD	31.1378	28.5895	29.9628	30.5357	29.7196	30.0424	29.8967	30.0992	0.0934322	0.93177	0.202518	11.284
1644	Q9Y490	Q9Y490	Talin-1	TLN1	30.4219	31.2892	30.6243	31.3727	30.4658	31.1021	30.7785	30.9802	0.207952	0.860189	0.201703	269.76
1331	Q6IBS0	Q6IBS0	Twinfilin-2	TWF2	24.3261	25.7447	22.6825	24.5625	24.0813	24.7135	24.2511	24.4524	0.0783927	0.938818	0.201348	39.548
356	P04406	P04406	Glyceraldehyde-3-phosphate dehydrogenase	GAPDH	31.4599	32.8582	30.8837	31.7334	32.1865	31.8813	31.7339	31.9337	0.121278	0.911955	0.199774	36.053
940	P55285	P55285	Cadherin-6	CDH6	26.3739	25.724	26.4279	26.5252	26.1914	26.3551	26.1753	26.3572	0.300873	0.849347	0.182013	88.308
1003	P62258	P62258	14-3-3 protein epsilon	YWHAE	29.8879	31.3434	29.7801	31.0432	29.8099	30.6522	30.3371	30.5018	0.0946144	0.931128	0.164633	29.174
970	P61158	P61158	Actin-related protein 3	ACTR3	26.0462	27.4839	25.8518	26.0725	27.5696	26.2255	26.4606	26.6225	0.0816506	0.94121	0.161917	47.371
634	P22392;O60361	P22392;O60361	Nucleoside diphosphate kinase B;Putative nucleoside diphosphate kinase	NME2;NME2P1	25.1519	27.8906	25.351	26.902	25.9349	26.0423	26.1312	26.2931	0.0601313	0.956594	0.161893	17.298
938	P55263	P55263	Adenosine kinase	ADK	25.4417	26.3289	26.4509	26.1018	25.2904	27.3077	26.0738	26.2333	0.0847547	0.939554	0.159492	40.545
1016	P62701;Q8TD47;P22090	P62701	40S ribosomal protein S4, X isoform	RPS4X	28.3281	28.8489	27.0324	28.3418	28.0797	28.2445	28.0698	28.222	0.100176	0.930885	0.152224	29.597
1005	P62266	P62266	40S ribosomal protein S23	RPS23	26.7042	28.763	26.0634	27.4638	27.7717	26.7213	27.1769	27.3189	0.0562509	0.959316	0.142022	15.807
972	P61163	P61163	Alpha-centractin	ACTR1A	25.247	26.7385	25.8393	25.7915	26.3697	26.0745	25.9416	26.0786	0.106344	0.927551	0.136976	42.613
953	P60174	P60174	Triosephosphate isomerase	TPI1	30.0083	30.3253	29.5403	29.9438	30.5708	29.7436	29.958	30.0861	0.140454	0.907869	0.128137	30.791
1511	Q9H299	Q9H299	SH3 domain-binding glutamic acid-rich-like protein 3	SH3BGRL3	28.1564	28.8723	28.1767	28.8952	28.7993	27.8884	28.4018	28.5276	0.114869	0.929453	0.125841	10.438
306	P00742	P00742	Coagulation factor X;Factor X light chain;Factor X heavy chain;Activated factor Xa heavy chain	F10	28.3183	29.3472	29.1356	29.8171	28.4504	28.9053	28.9337	29.0576	0.0862334	0.94193	0.12391	54.731
1293	Q16610	Q16610	Extracellular matrix protein 1	ECM1	29.3156	28.383	29.9836	28.52	29.874	29.6542	29.2274	29.3494	0.0680848	0.954177	0.121998	60.673
1008	P62280	P62280	40S ribosomal protein S11	RPS11	26.9638	28.2362	26.1185	27.2262	27.4049	27.0476	27.1062	27.2262	0.0671045	0.954824	0.120039	18.431
430	P08238;Q58FF7;Q58FF6	P08238	Heat shock protein HSP 90-beta	HSP90AB1	31.0656	32.7041	30.5557	31.4293	32.133	31.088	31.4418	31.5501	0.0519229	0.96132	0.108299	83.263
1054	P63244	P63244	Guanine nucleotide-binding protein subunit beta-2-like 1;Guanine nucleotide-binding protein subunit beta-2-like 1, N-terminally processed	GNB2L1	26.984	29.8099	24.4009	27.1885	27.1667	27.1604	27.0649	27.1719	0.0228686	0.987151	0.106934	35.076
680	P27105	P27105	Erythrocyte band 7 integral membrane protein	STOM	27.0875	25.821	26.2295	28.5029	24.2944	26.6587	26.3793	26.4853	0.0279364	0.98516	0.10597	31.73
706	P30040	P30040	Endoplasmic reticulum resident protein 29	ERP29	26.267	27.5566	24.384	25.9875	26.6306	25.8804	26.0692	26.1662	0.03449	0.979018	0.0969652	28.993
989	P61916	P61916	Epididymal secretory protein E1	NPC2	26.3725	27.1611	23.2459	24.6148	26.4221	25.9876	25.5932	25.6748	0.0207312	0.985833	0.0817159	16.57
1200	Q13509	Q13509	Tubulin beta-3 chain	TUBB3	26.4001	27.4622	25.9344	26.0125	27.0967	26.8734	26.5989	26.6609	0.0375343	0.980366	0.0619837	50.432
958	P60842	P60842	Eukaryotic initiation factor 4A-I	EIF4A1	25.7488	28.499	25.9359	27.3482	26.0973	26.9198	26.7279	26.7884	0.0210235	0.984412	0.0605443	46.153
409	P07355;A6NMY6	P07355;A6NMY6	Annexin A2;Putative annexin A2-like protein	ANXA2;ANXA2P2	33.4149	33.2142	31.6606	33.1349	32.6349	32.6906	32.7632	32.8201	0.0333452	0.983488	0.0569216	38.604
520	P13639	P13639	Elongation factor 2	EEF2	29.3923	31.0424	29.2991	29.8928	29.8176	30.1813	29.9113	29.9639	0.0307063	0.986316	0.0526053	95.337
420	P07900;Q14568;Q58FG0;Q58FG1	P07900	Heat shock protein HSP 90-alpha	HSP90AA1	30.1945	31.8428	30.1387	31.0365	30.9003	30.3504	30.7253	30.7624	0.020694	0.985996	0.03707	84.659
480	P10646	P10646	Tissue factor pathway inhibitor	TFPI	25.8439	26.7184	26.7488	26.2521	27.0442	26.1221	26.437	26.4728	0.0290542	0.984821	0.0357412	35.015
1019	P62753	P62753	40S ribosomal protein S6	RPS6	28.5435	30.5122	27.861	28.6301	29.5419	28.8101	28.9722	28.994	0.00851102	0.992447	0.0217972	28.68
1468	Q99497	Q99497	Protein deglycase DJ-1	PARK7	27.0366	28.1283	27.0556	27.292	28.2535	26.7379	27.4068	27.4278	0.0121102	0.993561	0.0209471	19.891
354	P04216	P04216	Thy-1 membrane glycoprotein	THY1	29.3918	28.3326	28.2431	29.393	27.7575	28.8719	28.6558	28.6741	0.00990806	0.992909	0.0182667	17.935
1052	P63220	P63220	40S ribosomal protein S21	RPS21	25.8941	27.5738	25.4937	26.7688	25.7997	26.4118	26.3205	26.3268	0.00291367	0.996158	0.00621605	9.1113
393	P06733;P09104	P06733	Alpha-enolase	ENO1	30.5688	31.6925	30.2912	31.0513	30.9063	30.5934	30.8508	30.8503	0.000354674	0.999515	-0.000488917	47.168
1	A2RUB6	A2RUB6	Coiled-coil domain-containing protein 66	CCDC66	26.165	27.0576	27.3907	26.9175	26.8901	26.7912	26.8711	26.8663	0.00428466	0.998226	-0.00481606	109.41
592	P19338	P19338	Nucleolin	NCL	28.6358	30.4647	27.7315	29.0151	29.6405	28.1455	28.944	28.9337	0.00368642	0.996466	-0.0102933	76.613
581	P18065	P18065	Insulin-like growth factor-binding protein 2	IGFBP2	28.9508	29.03	30.2059	28.7006	29.1591	30.2639	29.3956	29.3745	0.0112548	0.99331	-0.0210304	34.814
986	P61604	P61604	10 kDa heat shock protein, mitochondrial	HSPE1	27.378	29.6971	26.7884	26.325	29.5088	27.9648	27.9545	27.9329	0.00556022	0.996786	-0.021677	10.932
1268	Q15404	Q15404	Ras suppressor protein 1	RSU1	26.8105	27.2119	26.7161	26.5769	27.024	26.9993	26.9128	26.8667	0.0772534	0.958534	-0.046114	31.54
959	P60866	P60866	40S ribosomal protein S20	RPS20	25.6845	28.1455	25.7154	26.0055	26.4028	26.9984	26.5151	26.4689	0.0177527	0.983129	-0.0462093	13.373
677	P26641	P26641	Elongation factor 1-gamma	EEF1G	26.9319	28.3278	26.7402	26.2907	27.5653	27.9915	27.3333	27.2825	0.0237647	0.987324	-0.0508251	50.118
1030	P62857	P62857	40S ribosomal protein S28	RPS28	24.1057	28.3434	26.3817	25.7878	26.0379	26.8452	26.2769	26.2236	0.0139397	0.987454	-0.053311	7.8409
1014	P62424	P62424	60S ribosomal protein L7a	RPL7A	26.8458	29.3577	25.9463	27.075	27.2967	27.613	27.3833	27.3282	0.0176945	0.984022	-0.0550035	29.995
1083	P83731	P83731	60S ribosomal protein L24	RPL24	25.8304	27.2296	23.5721	25.6534	25.6074	25.2037	25.544	25.4882	0.0172507	0.981785	-0.055851	17.779
1063	P68363	P68363	Tubulin alpha-1B chain	TUBA1B	31.7905	31.7196	30.461	31.4225	31.3669	31.007	31.3237	31.2655	0.0440691	0.97393	-0.058232	50.151
271	O94985	O94985	Calsyntenin-1;Soluble Alc-alpha;CTF1-alpha	CLSTN1	26.7326	26.142	27.344	26.5868	27.0168	26.4357	26.7395	26.6798	0.0530084	0.966429	-0.0597706	109.79
1026	P62841	P62841	40S ribosomal protein S15	RPS15	23.3494	27.1851	23.337	24.1287	24.5319	24.9989	24.6238	24.5532	0.0179801	0.987204	-0.0706145	17.04
1001	P62244	P62244	40S ribosomal protein S15a	RPS15A	23.3059	26.7735	23.3404	24.3816	23.9854	24.8273	24.4733	24.3981	0.0213376	0.987049	-0.0752144	14.839
917	P54136	P54136	Arginine--tRNA ligase, cytoplasmic	RARS	24.1624	25.6536	23.9992	24.4506	24.7997	24.3333	24.6051	24.5279	0.0485728	0.968235	-0.0771701	75.378
979	P61254;Q9UNX3	P61254;Q9UNX3	60S ribosomal protein L26;60S ribosomal protein L26-like 1	RPL26;RPL26L1	26.9261	30.0583	26.9804	28.018	27.7012	28.0068	27.9883	27.9087	0.0256395	0.986622	-0.0796153	17.258
391	P06703	P06703	Protein S100-A6	S100A6	27.9585	28.711	27.5057	30.1804	24.6909	29.0338	28.0584	27.9684	0.0174966	0.985428	-0.089997	10.18
325	P01344	P01344	Insulin-like growth factor II;Insulin-like growth factor II;Insulin-like growth factor II Ala-25 Del;Preptin	IGF2	27.2844	27.1747	28.6397	27.3225	28.1354	27.3604	27.6996	27.6061	0.0599356	0.957506	-0.093469	20.14
517	P13591	P13591	Neural cell adhesion molecule 1	NCAM1	25.4574	25.0029	25.6503	25.6977	24.2433	25.8881	25.3702	25.2764	0.0586614	0.957533	-0.0938428	94.573
587	P18621	P18621	60S ribosomal protein L17	RPL17	28.3216	29.6637	25.5297	27.7236	28.1247	27.3763	27.8383	27.7415	0.0262326	0.986703	-0.0967712	21.397
1000	P62241	P62241	40S ribosomal protein S8	RPS8	28.8643	30.8087	27.9227	28.9242	29.0524	29.2806	29.1986	29.0857	0.0450309	0.966996	-0.112831	24.205
1142	Q06830	Q06830	Peroxiredoxin-1	PRDX1	29.8744	31.0194	29.5028	30.1231	29.5752	30.3157	30.1322	30.0047	0.0893899	0.939463	-0.127515	22.11
140	Q13765;E9PAV3;Q9BZK3	Q13765;E9PAV3	Nascent polypeptide-associated complex subunit alpha;Nascent polypeptide-associated complex subunit alpha, muscle-specific form	NACA	25.0118	26.7459	24.4434	26.4624	23.699	25.6556	25.4004	25.2723	0.0405686	0.973273	-0.12804	23.384
470	P0DP25;P0DP24;P0DP23;P27482;P02585	P0DP25;P0DP24;P0DP23			30.0389	28.3059	28.4573	29.9735	28.5779	27.8664	28.934	28.8059	0.0531057	0.958409	-0.128119	16.837
704	P29966	P29966	Myristoylated alanine-rich C-kinase substrate	MARCKS	29.1213	29.5651	28.9415	30.2959	27.866	29.0653	29.2093	29.0757	0.0640214	0.955969	-0.133526	31.554
359	P04792	P04792	Heat shock protein beta-1	HSPB1	28.0313	28.4683	27.4875	27.2208	28.5501	27.79	27.9957	27.8536	0.107225	0.930296	-0.142066	22.782
445	P09211	P09211	Glutathione S-transferase P	GSTP1	27.3753	29.2274	26.908	28.0014	27.2863	27.784	27.8369	27.6906	0.0691929	0.952488	-0.14633	23.356
416	P07737	P07737	Profilin-1	PFN1	30.0448	31.2989	29.6843	30.4527	30.1919	29.9331	30.3427	30.1926	0.105744	0.928866	-0.150095	15.054
961	P60903	P60903	Protein S100-A10	S100A10	27.7913	28.8115	27.6747	28.2085	28.4224	27.1638	28.0925	27.9316	0.109671	0.927847	-0.160894	11.203
647	P23528	P23528	Cofilin-1	CFL1	30.4937	31.6521	30.885	31.0565	30.8694	30.6142	31.0103	30.8467	0.170014	0.888685	-0.163581	18.502
403	P07195;P07864	P07195	L-lactate dehydrogenase B chain	LDHB	28.7533	29.6359	28.8829	28.9835	28.5754	29.2112	29.0907	28.9234	0.19321	0.873776	-0.16732	36.638
440	P08670;P41219;P17661;Q16352;P07197;P07196;P12036	P08670	Vimentin	VIM	32.1289	33.4116	31.448	30.5231	33.3205	32.6271	32.3295	32.1569	0.0586126	0.956525	-0.172589	53.651
617	P21291	P21291	Cysteine and glycine-rich protein 1	CSRP1	26.7169	28.4931	27.0702	27.2349	27.5619	26.9644	27.4267	27.2537	0.109845	0.928733	-0.172991	20.567
933	P55072	P55072	Transitional endoplasmic reticulum ATPase	VCP	29.6601	30.6242	28.6361	28.9546	30.5222	28.9222	29.6401	29.4663	0.0785448	0.939242	-0.17382	89.321
1285	Q16181;Q6ZU15	Q16181	Septin-7	SEPT7	26.228	27.7754	23.619	25.414	25.4485	26.2129	25.8741	25.6918	0.0505022	0.958363	-0.182396	50.679
611	P20908	P20908	Collagen alpha-1(V) chain	COL5A1	29.4974	29.2654	29.5219	28.684	29.9371	29.1102	29.4282	29.2438	0.187057	0.872096	-0.184492	183.56
1111	Q01813;P17858	Q01813	ATP-dependent 6-phosphofructokinase, platelet type	PFKP	26.5769	27.6446	26.4492	26.5878	26.6027	26.9192	26.8902	26.7032	0.180536	0.877825	-0.187007	85.595
1433	Q969H8	Q969H8	Myeloid-derived growth factor	MYDGF	25.687	27.8181	25.6928	24.2221	27.8138	26.5905	26.3993	26.2088	0.0515471	0.959222	-0.190503	18.795
197	O43175	O43175	D-3-phosphoglycerate dehydrogenase	PHGDH	27.4982	28.5277	27.5651	27.5736	27.5871	27.8358	27.8637	27.6655	0.225723	0.859099	-0.198201	56.65
1062	P68104;Q5VTE0;Q05639	P68104;Q5VTE0	Elongation factor 1-alpha 1;Putative elongation factor 1-alpha-like 3	EEF1A1;EEF1A1P5	32.3094	32.1828	31.5231	31.725	32.0582	31.6118	32.0051	31.7983	0.302323	0.83998	-0.206776	50.14
1648	Q9Y4K0	Q9Y4K0	Lysyl oxidase homolog 2	LOXL2	29.5144	29.2327	29.0631	28.9978	29.3993	28.7874	29.2701	29.0615	0.395992	0.798561	-0.208544	86.724
644	P23396	P23396	40S ribosomal protein S3	RPS3	26.1522	28.1419	25.6373	26.6529	26.3471	26.2924	26.6438	26.4308	0.0989594	0.927813	-0.21302	26.688
477	P10599	P10599	Thioredoxin	TXN	29.9376	30.4445	29.6712	30.3347	29.2651	29.786	30.0178	29.7953	0.227291	0.857312	-0.222516	11.737
585	P18206	P18206	Vinculin	VCL	29.6221	30.398	29.8674	29.8667	29.6998	29.6526	29.9625	29.7397	0.395569	0.807204	-0.222789	123.8
387	P06396	P06396	Gelsolin	GSN	25.9395	26.623	25.8085	25.8011	25.9668	25.9135	26.1237	25.8938	0.374697	0.799453	-0.229847	85.696
981	P61353	P61353	60S ribosomal protein L27	RPL27	26.2131	28.8563	23.7332	26.0654	26.2471	25.7717	26.2675	26.0281	0.0556283	0.957066	-0.23943	15.798
422	P07942	P07942	Laminin subunit beta-1	LAMB1	33.0405	32.5233	30.6199	32.4636	31.0443	31.944	32.0612	31.8173	0.103977	0.926857	-0.243947	198.04
1107	Q01469;A8MUU1	Q01469	Fatty acid-binding protein, epidermal	FABP5	29.7185	27.9242	27.8782	28.5171	27.1537	29.1086	28.507	28.2598	0.106413	0.928293	-0.247176	15.164
339	P02753	P02753	Retinol-binding protein 4;Plasma retinol-binding protein(1-182);Plasma retinol-binding protein(1-181);Plasma retinol-binding protein(1-179);Plasma retinol-binding protein(1-176)	RBP4	28.1806	27.5396	29.9523	27.2353	29.1378	28.5459	28.5575	28.3063	0.0984198	0.929551	-0.251163	23.01
1166	Q12860	Q12860	Contactin-1	CNTN1	24.7113	24.5066	25.5759	25.2148	24.4324	24.3361	24.9313	24.6611	0.2489	0.842352	-0.270194	113.32
494	P11413	P11413	Glucose-6-phosphate 1-dehydrogenase	G6PD	25.7149	26.0788	25.4797	26.0752	25.1572	25.1963	25.7578	25.4762	0.335083	0.810567	-0.281553	59.256
1099	Q00610	Q00610	Clathrin heavy chain 1	CLTC	30.0405	30.5077	29.1896	29.0276	30.0607	29.8011	29.9126	29.6298	0.222965	0.851176	-0.282782	191.61
414	P07602	P07602	Prosaposin;Saposin-A;Saposin-B-Val;Saposin-B;Saposin-C;Saposin-D	PSAP	29.302	29.1159	28.0368	27.1679	29.5442	28.867	28.8182	28.5264	0.132761	0.890929	-0.291893	58.112
702	P29401	P29401	Transketolase	TKT	27.6393	29.5645	26.9409	27.9636	27.446	27.8285	28.0482	27.746	0.139845	0.89397	-0.302193	67.877
1018	P62750	P62750	60S ribosomal protein L23a	RPL23A	24.1813	28.3118	25.4316	24.8285	25.7109	26.4737	25.9749	25.671	0.0818649	0.93958	-0.303897	17.695
206	O43707;Q08043;Q9H254	O43707	Alpha-actinin-4	ACTN4	30.485	31.9199	30.4805	30.2457	30.8833	30.8131	30.9618	30.6474	0.238159	0.842216	-0.314457	104.85
441	P08708	P08708	40S ribosomal protein S17	RPS17	25.1009	26.142	25.1306	24.8498	24.8606	25.6946	25.4578	25.135	0.296155	0.821549	-0.322835	15.55
396	P06748	P06748	Nucleophosmin	NPM1	29.2137	29.9041	27.9055	27.7739	29.4455	28.8295	29.0078	28.683	0.159817	0.876157	-0.324799	32.575
754	P35555	P35555	Fibrillin-1	FBN1	28.4502	28.7136	28.7288	28.7443	28.0965	28.0564	28.6309	28.2991	0.619871	0.642198	-0.331776	312.24
623	P21810	P21810	Biglycan	BGN	29.2758	28.9367	28.5752	28.7365	28.4148	28.6134	28.9292	28.5882	0.69703	0.63147	-0.340975	41.654
672	P26373	P26373	60S ribosomal protein L13	RPL13	26.1863	28.6196	27.5202	27.7715	26.9935	26.5164	27.442	27.0938	0.165452	0.87273	-0.34826	24.261
1459	Q96QK1	Q96QK1	Vacuolar protein sorting-associated protein 35	VPS35	25.4787	25.2131	25.1547	24.9008	25.1269	24.771	25.2822	24.9329	1.14024	0.498762	-0.349298	91.706
1474	Q99715	Q99715	Collagen alpha-1(XII) chain	COL12A1	34.5101	34.3139	33.7419	34.1049	32.9183	34.4884	34.1886	33.8372	0.267216	0.838787	-0.35141	333.14
716	P30153	P30153	Serine/threonine-protein phosphatase 2A 65 kDa regulatory subunit A alpha isoform	PPP2R1A	26.8559	27.0532	26.1531	26.1137	26.6581	26.2361	26.6874	26.336	0.478132	0.733424	-0.35142	65.308
1053	P63241;Q6IS14;Q9GZV4	P63241;Q6IS14;Q9GZV4	Eukaryotic translation initiation factor 5A-1;Eukaryotic translation initiation factor 5A-1-like;Eukaryotic translation initiation factor 5A-2	EIF5A;EIF5AL1;EIF5A2	28.3456	28.6123	27.6387	27.8461	27.9183	27.7638	28.1989	27.8427	0.534278	0.687026	-0.356166	16.832
980	P61313	P61313	60S ribosomal protein L15	RPL15	28.2791	28.8741	26.224	27.192	27.6935	27.4182	27.7924	27.4346	0.165221	0.873987	-0.357841	24.146
467	P0DMV9;P0DMV8;P48741	P0DMV9;P0DMV8	Heat shock 70 kDa protein 1B;Heat shock 70 kDa protein 1A	HSPA1B;HSPA1A	28.1097	29.1594	27.4711	29.0254	26.5159	28.1142	28.2467	27.8852	0.152895	0.879931	-0.361576	70.051
367	P05067	P05067	Amyloid beta A4 protein;N-APP;Soluble APP-alpha;Soluble APP-beta;C99;Beta-amyloid protein 42;Beta-amyloid protein 40;C83;P3(42);P3(40);C80;Gamma-secretase C-terminal fragment 59;Gamma-secretase C-terminal fragment 57;Gamma-secretase C-terminal fragment 50;C31	APP	25.7586	27.1536	26.1338	26.4087	25.7062	25.8256	26.3487	25.9802	0.321732	0.800719	-0.368541	86.942
632	P22314	P22314	Ubiquitin-like modifier-activating enzyme 1	UBA1	26.2897	27.6421	25.6002	26.334	25.7496	26.26	26.5107	26.1145	0.25028	0.839475	-0.396117	117.85
1261	Q15149	Q15149	Plectin	PLEC	27.2133	30.049	26.3467	26.1466	29.0752	27.1627	27.8697	27.4615	0.104266	0.922672	-0.408126	531.78
1187	Q13308	Q13308	Inactive tyrosine-protein kinase 7	PTK7	25.6509	25.7258	25.0014	26.3908	22.9434	25.7853	25.4594	25.0398	0.143122	0.889433	-0.41954	118.39
978	P61247	P61247	40S ribosomal protein S3a	RPS3A	27.8943	29.7067	27.305	27.6351	28.0367	27.974	28.302	27.8819	0.223698	0.840766	-0.42005	29.945
537	P14543	P14543	Nidogen-1	NID1	35.3376	33.5621	31.7555	33.4067	32.7904	33.1926	33.5517	33.1299	0.149754	0.878996	-0.421832	136.38
851	P49411	P49411	Elongation factor Tu, mitochondrial	TUFM	25.5215	27.6389	23.8616	24.5892	26.0016	25.1631	25.674	25.2513	0.133356	0.891283	-0.422727	49.541
1196	Q13442	Q13442	28 kDa heat- and acid-stable phosphoprotein	PDAP1	24.587	27.3472	24.824	25.112	25.2817	25.0923	25.5861	25.162	0.182493	0.862186	-0.424091	20.63
1593	Q9UHD8	Q9UHD8	Septin-9	SEPT9	26.2173	27.8006	25.9781	25.8529	25.9998	26.8683	26.6653	26.2403	0.258776	0.838534	-0.424972	65.401
588	P18669;P15259;Q8N0Y7	P18669	Phosphoglycerate mutase 1	PGAM1	27.4388	28.2935	27.2249	27.0012	27.2285	27.4404	27.6524	27.2234	0.541	0.660804	-0.429047	28.804
343	P02790	P02790	Hemopexin	HPX	26.6016	26.7044	28.0619	26.8153	26.1908	27.067	27.1226	26.691	0.330433	0.810017	-0.431601	51.676
484	P11047;Q9Y6N6	P11047	Laminin subunit gamma-1	LAMC1	33.4344	32.893	31.2489	32.4791	31.6145	32.187	32.5254	32.0935	0.241862	0.842045	-0.431885	177.6
1358	Q7Z304	Q7Z304	MAM domain-containing protein 2	MAMDC2	26.8749	25.6225	25.841	26.8579	24.3149	25.836	26.1128	25.6696	0.205415	0.849944	-0.443206	77.555
1379	Q8N474	Q8N474	Secreted frizzled-related protein 1	SFRP1	28.2455	27.7126	26.2125	27.7798	25.5042	27.5552	27.3902	26.9464	0.178272	0.862126	-0.443829	35.385
557	P15880	P15880	40S ribosomal protein S2	RPS2	28.6962	29.832	27.6576	28.3692	28.1147	28.3484	28.7286	28.2774	0.287787	0.815953	-0.451163	31.324
1470	Q99536	Q99536	Synaptic vesicle membrane protein VAT-1 homolog	VAT1	28.7835	28.0543	29.5874	28.052	28.5566	28.4409	28.8084	28.3498	0.416918	0.747237	-0.458588	41.92
1036	P62906	P62906	60S ribosomal protein L10a	RPL10A	27.0341	28.7308	26.8017	27.024	27.4353	26.6498	27.5222	27.0364	0.304784	0.801176	-0.485816	24.831
182	O15144	O15144	Actin-related protein 2/3 complex subunit 2	ARPC2	25.0111	27.7568	23.7778	24.5998	24.6404	25.8443	25.5152	25.0282	0.145361	0.882658	-0.487049	34.333
412	P07437	P07437	Tubulin beta chain	TUBB	32.0966	32.5366	30.642	31.2444	31.7319	30.8261	31.7584	31.2675	0.319678	0.810438	-0.49096	49.67
1218	Q14019	Q14019	Coactosin-like protein	COTL1	29.0571	28.7661	29.1289	28.3368	29.2136	27.9244	28.984	28.4916	0.550463	0.63986	-0.49246	15.945
963	P60981	P60981	Destrin	DSTN	26.7575	27.5748	26.7094	26.751	26.4154	26.3937	27.0139	26.52	0.74662	0.578901	-0.493863	18.506
244	O75531	O75531	Barrier-to-autointegration factor;Barrier-to-autointegration factor, N-terminally processed	BANF1	29.9589	28.6785	27.1444	28.3717	27.5272	28.3672	28.5939	28.0887	0.230091	0.843086	-0.505224	10.058
1485	Q9BRA2	Q9BRA2	Thioredoxin domain-containing protein 17	TXNDC17	26.8326	26.4746	27.04	26.149	26.0514	26.6244	26.7824	26.2749	0.98271	0.458136	-0.507463	13.941
727	P31431	P31431	Syndecan-4	SDC4	29.1707	27.4399	27.9116	28.1447	26.9953	27.8595	28.1741	27.6665	0.337291	0.807901	-0.507581	21.641
957	P60709;Q562R1	P60709	Actin, cytoplasmic 1;Actin, cytoplasmic 1, N-terminally processed	ACTB	34.0342	34.2345	33.4343	33.3474	33.6945	33.1371	33.901	33.393	0.809917	0.550146	-0.507994	41.736
681	P27348	P27348	14-3-3 protein theta	YWHAQ	27.9218	29.0276	28.4538	29.1301	27.222	27.4972	28.4677	27.9498	0.313292	0.809804	-0.517956	27.764
1656	Q9Y680	Q9Y680	Peptidyl-prolyl cis-trans isomerase FKBP7	FKBP7	23.1448	26.1908	23.144	23.6771	24.1499	23.0985	24.1599	23.6418	0.186681	0.857849	-0.518078	25.794
711	P30050	P30050	60S ribosomal protein L12	RPL12	25.6521	28.5302	25.2524	25.7106	26.2891	25.879	26.4782	25.9596	0.189623	0.857921	-0.518649	17.818
743	P35052	P35052	Glypican-1;Secreted glypican-1	GPC1	28.3284	27.9975	27.582	27.6845	27.1293	27.5301	27.9693	27.448	0.893542	0.509032	-0.521369	61.68
1578	Q9P2E9	Q9P2E9	Ribosome-binding protein 1	RRBP1	25.0743	28.4403	24.2451	24.0968	27.3593	24.7394	25.9199	25.3985	0.116676	0.90488	-0.521371	152.45
235	O75367;Q9P0M6	O75367	Core histone macro-H2A.1	H2AFY	27.6239	29.6852	23.1649	25.5687	27.4273	25.8905	26.8247	26.2955	0.0941237	0.928775	-0.529162	39.617
776	P37802	P37802	Transgelin-2	TAGLN2	26.1763	27.5344	26.4023	27.0558	25.3174	26.1465	26.7043	26.1732	0.334707	0.809651	-0.531106	22.391
1210	Q13740	Q13740	CD166 antigen	ALCAM	28.9671	29.3776	28.3962	28.9774	28.2867	27.8778	28.9136	28.3806	0.550014	0.639046	-0.532983	65.102
1004	P62263	P62263	40S ribosomal protein S14	RPS14	27.1812	28.5927	26.7738	26.0222	27.5859	27.3294	27.5159	26.9792	0.296766	0.801027	-0.536726	16.273
1006	P62269	P62269	40S ribosomal protein S18	RPS18	26.8389	28.2883	26.4561	27.5858	25.2498	27.0917	27.1944	26.6424	0.240855	0.842554	-0.55197	17.718
1058	P67809;P16989;Q9Y2T7	P67809;P16989	Nuclease-sensitive element-binding protein 1;Y-box-binding protein 3	YBX1;YBX3	26.3624	27.9992	26.0273	25.4453	27.2859	25.9908	26.7963	26.2407	0.272284	0.81901	-0.555646	35.924
791	P40925	P40925	Malate dehydrogenase, cytoplasmic	MDH1	26.7137	27.5673	25.9701	26.3444	26.0778	26.1604	26.7504	26.1942	0.522118	0.640591	-0.556177	36.426
1657	Q9Y696	Q9Y696	Chloride intracellular channel protein 4	CLIC4	28.9646	29.6106	28.9452	28.534	28.2651	29.0036	29.1735	28.6009	0.867111	0.508476	-0.572549	28.772
1038	P62913	P62913	60S ribosomal protein L11	RPL11	27.5436	28.8408	27.0155	27.2013	27.3031	27.1248	27.8	27.2097	0.469115	0.686421	-0.590216	20.252
1035	P62899	P62899	60S ribosomal protein L31	RPL31	22.9162	27.959	24.708	24.2585	24.67	24.861	25.1944	24.5965	0.149902	0.877847	-0.5979	14.463
1042	P62979;P62987;P0CG47;P0CG48	P62979;P62987;P0CG47;P0CG48	Ubiquitin-40S ribosomal protein S27a;Ubiquitin;40S ribosomal protein S27a;Ubiquitin-60S ribosomal protein L40;Ubiquitin;60S ribosomal protein L40;Polyubiquitin-B;Ubiquitin;Polyubiquitin-C;Ubiquitin	RPS27A;UBA52;UBB;UBC	30.6392	28.9922	28.9341	29.8433	27.2623	29.6521	29.5218	28.9192	0.236872	0.84209	-0.602598	17.965
1588	Q9UFH2	Q9UFH2	Dynein heavy chain 17, axonemal	DNAH17	28.3885	27.3827	28.2354	27.0779	27.0316	28.0623	28.0022	27.3906	0.595612	0.630119	-0.611611	511.78
210	O43854	O43854	EGF-like repeat and discoidin I-like domain-containing protein 3	EDIL3	31.8979	31.1281	30.044	31.5176	29.3032	30.4051	31.0233	30.4086	0.298768	0.806722	-0.61472	53.764
510	P12814;P35609	P12814	Alpha-actinin-1	ACTN1	29.2375	30.4038	29.4575	28.6485	29.2685	29.3355	29.6996	29.0842	0.665388	0.580118	-0.615445	103.06
1084	Q969Q0;P83881	Q969Q0;P83881	60S ribosomal protein L36a-like;60S ribosomal protein L36a	RPL36AL;RPL36A	25.3823	27.7288	26.5534	25.9716	26.0393	25.7733	26.5548	25.9281	0.387084	0.74696	-0.626766	12.469
1060	P68032;P68133	P68032;P68133	Actin, alpha cardiac muscle 1;Actin, alpha skeletal muscle	ACTC1;ACTA1	30.9686	30.3066	30.2804	28.9352	31.4788	29.2501	30.5185	29.888	0.309281	0.812305	-0.63048	42.019
1252	Q15019	Q15019	Septin-2	SEPT2	26.9108	28.3785	26.0135	25.8028	27.2744	26.3339	27.1009	26.4704	0.317794	0.809389	-0.630566	41.487
491	P11279	P11279	Lysosome-associated membrane glycoprotein 1	LAMP1	28.8726	28.0752	24.8977	25.6734	28.3049	25.9593	27.2818	26.6459	0.162332	0.8722	-0.635946	44.882
156	O00468	O00468	Agrin;Agrin N-terminal 110 kDa subunit;Agrin C-terminal 110 kDa subunit;Agrin C-terminal 90 kDa fragment;Agrin C-terminal 22 kDa fragment	AGRN	31.1378	30.7304	29.0434	30.3942	28.3151	30.2908	30.3039	29.6667	0.274315	0.816693	-0.637194	217.23
1123	Q02878	Q02878	60S ribosomal protein L6	RPL6	29.3708	30.5925	28.2135	28.9295	28.8629	28.4713	29.3923	28.7546	0.382132	0.745678	-0.637623	32.728
1296	Q16658	Q16658	Fascin	FSCN1	26.3491	28.0552	26.1864	26.2144	26.226	26.235	26.8636	26.2251	0.461361	0.685639	-0.638419	54.529
739	P33176;O60282	P33176	Kinesin-1 heavy chain	KIF5B	27.097	27.2786	27.5342	26.7969	26.8602	26.3304	27.3033	26.6625	1.4221	0.258944	-0.640804	109.68
1028	P62851	P62851	40S ribosomal protein S25	RPS25	25.2039	28.8543	25.0716	24.9606	25.0723	27.1377	26.3766	25.7235	0.173257	0.863389	-0.653058	13.742
1122	Q02818	Q02818	Nucleobindin-1	NUCB1	28.4352	28.2034	28.5001	27.0583	28.0162	28.0819	28.3796	27.7188	0.898929	0.460717	-0.660774	53.879
988	P61769	P61769	Beta-2-microglobulin;Beta-2-microglobulin form pI 5.3	B2M	32.5253	31.3408	32.4044	31.1695	31.6698	31.4179	32.0902	31.4191	0.766374	0.547533	-0.671107	13.714
421	P07910;P0DMR1;O60812;B7ZW38;B2RXH8;Q86SE5	P07910	Heterogeneous nuclear ribonucleoproteins C1/C2	HNRNPC	25.5757	29.7076	25.5763	25.9634	26.8767	25.9731	26.9532	26.2711	0.18452	0.856258	-0.68214	33.67
714	P30086	P30086	Phosphatidylethanolamine-binding protein 1;Hippocampal cholinergic neurostimulating peptide	PEBP1	28.6702	29.0086	28.7235	28.0543	28.3084	27.9633	28.8008	28.1087	2.03048	0.103774	-0.692086	21.057
402	P07148	P07148	Fatty acid-binding protein, liver	FABP1	28.5602	28.5449	29.4845	27.3785	28.4259	28.6885	28.8632	28.1643	0.620114	0.589138	-0.698895	14.208
432	P08253	P08253	72 kDa type IV collagenase;PEX	MMP2	31.3843	31.4879	30.9508	30.4059	30.5174	30.7682	31.2743	30.5638	1.65032	0.168289	-0.710528	73.881
521	P13667	P13667	Protein disulfide-isomerase A4	PDIA4	27.9897	30.5511	27.4353	26.1855	29.5009	28.0911	28.6587	27.9258	0.209006	0.836019	-0.73291	72.932
1248	Q14847	Q14847	LIM and SH3 domain protein 1	LASP1	27.2789	29.2338	28.1335	27.867	27.6615	26.905	28.2154	27.4778	0.506788	0.635746	-0.737562	29.717
443	P08758	P08758	Annexin A5	ANXA5	32.9008	32.3841	31.3665	31.6431	31.451	31.2889	32.2171	31.461	0.751591	0.546309	-0.75617	35.936
661	P25398	P25398	40S ribosomal protein S12	RPS12	26.925	29.0726	26.5743	26.7392	26.427	27.1346	27.524	26.7669	0.396355	0.734164	-0.757029	14.515
283	O95498	O95498	Vascular non-inflammatory molecule 2	VNN2	27.3663	25.6579	27.1446	25.8461	25.6878	26.3498	26.7229	25.9612	0.595204	0.605065	-0.761716	58.502
401	P07108	P07108	Acyl-CoA-binding protein	DBI	26.8164	26.7517	27.2043	27.5115	25.0423	25.9191	26.9241	26.1576	0.447709	0.690225	-0.76652	10.044
1012	P62328	P62328	Thymosin beta-4;Hematopoietic system regulatory peptide	TMSB4X	31.241	30.9407	31.269	30.9669	30.267	29.9001	31.1502	30.378	1.10001	0.359937	-0.772228	5.0526
752	P35443	P35443	Thrombospondin-4	THBS4	26.6017	28.0787	27.8574	27.9565	24.6631	27.5992	27.5126	26.7396	0.27164	0.814585	-0.772991	105.87
1143	Q07020	Q07020	60S ribosomal protein L18	RPL18	26.8269	29.4505	25.5485	26.8121	26.678	26.0074	27.2753	26.4992	0.263544	0.818534	-0.776122	21.634
654	P24593	P24593	Insulin-like growth factor-binding protein 5	IGFBP5	32.5676	32.9169	33.8967	31.8068	32.4458	32.7879	33.1271	32.3468	0.727898	0.549403	-0.780264	30.57
888	P51572	P51572	B-cell receptor-associated protein 31	BCAP31	24.919	26.3784	24.7332	23.7823	25.1837	24.69	25.3435	24.552	0.525449	0.63485	-0.791538	27.991
1266	Q15293	Q15293	Reticulocalbin-1	RCN1	28.6508	29.9604	27.8201	26.9719	28.7465	28.3318	28.8104	28.0167	0.410211	0.722326	-0.79368	38.89
819	P46776	P46776	60S ribosomal protein L27a	RPL27A	26.7979	28.7924	24.9574	26.2817	25.6678	26.1913	26.8492	26.0469	0.288423	0.804405	-0.802276	16.561
1116	Q02413;Q86SJ6	Q02413	Desmoglein-1	DSG1	31.0937	25.2527	25.9942	25.7086	27.6031	26.6139	27.4469	26.6419	0.157441	0.872195	-0.80501	113.75
769	P36578	P36578	60S ribosomal protein L4	RPL4	29.1502	30.4313	26.5863	28.3362	27.8485	27.5433	28.7226	27.9093	0.28423	0.803353	-0.813302	47.697
1258	Q15113	Q15113	Procollagen C-endopeptidase enhancer 1	PCOLCE	30.2812	30.2242	28.5818	29.3302	28.5996	28.6595	29.6957	28.8631	0.619049	0.581319	-0.832614	47.972
1570	Q9NZT1	Q9NZT1	Calmodulin-like protein 5	CALML5	32.0411	24.5245	25.5723	24.9406	25.4421	29.2526	27.3793	26.5451	0.111215	0.909064	-0.834222	15.892
1160	Q09666	Q09666	Neuroblast differentiation-associated protein AHNAK	AHNAK	29.9389	31.1101	29.5956	30.3494	28.298	29.4889	30.2149	29.3788	0.484195	0.638034	-0.836075	629.09
481	P10809	P10809	60 kDa heat shock protein, mitochondrial	HSPD1	28.9394	30.8818	28.4986	26.5068	30.0772	29.2274	29.4399	28.6038	0.255136	0.822758	-0.836143	61.054
783	P39023	P39023	60S ribosomal protein L3	RPL3	28.6588	30.3943	26.4433	28.1071	27.0914	27.7815	28.4988	27.66	0.286434	0.800665	-0.838767	46.108
1156	Q08554	Q08554	Desmocollin-1	DSC1	31.2058	24.8022	23.5233	24.8958	27.0969	25.0004	26.5104	25.6644	0.124729	0.89321	-0.846115	99.986
857	P49720	P49720	Proteasome subunit beta type-3	PSMB3	23.7951	24.7985	24.2634	24.3224	22.8165	23.1642	24.2857	23.4344	0.721641	0.547899	-0.851329	22.949
828	P46940	P46940	Ras GTPase-activating-like protein IQGAP1	IQGAP1	24.8462	27.9929	25.1437	25.6881	23.6158	26.1242	25.9943	25.1427	0.269007	0.812424	-0.851589	189.25
792	P40926	P40926	Malate dehydrogenase, mitochondrial	MDH2	27.2497	29.7614	26.2894	24.3218	28.6789	27.7427	27.7668	26.9145	0.194684	0.848432	-0.852414	35.503
318	P01040	P01040	Cystatin-A;Cystatin-A, N-terminally processed	CSTA	29.9197	24.6369	24.1938	24.7164	25.6361	25.8337	26.2501	25.3954	0.172933	0.863285	-0.854722	11.006
782	P39019	P39019	40S ribosomal protein S19	RPS19	24.4169	28.5566	23.8498	24.645	23.4315	26.1398	25.6078	24.7388	0.199427	0.843637	-0.868972	16.06
997	P62081	P62081	40S ribosomal protein S7	RPS7	26.3322	27.5746	25.182	25.2186	24.7214	26.508	26.3629	25.4827	0.431883	0.688476	-0.88031	22.127
622	P21796	P21796	Voltage-dependent anion-selective channel protein 1	VDAC1	26.4983	26.5173	25.1786	24.8379	25.6953	25.0158	26.0647	25.183	0.79143	0.495833	-0.881746	30.772
618	P21333	P21333	Filamin-A	FLNA	30.7236	31.9347	30.5765	29.9832	30.6043	30.0002	31.0783	30.1959	0.861366	0.440714	-0.882352	280.74
1386	Q8NBS9	Q8NBS9	Thioredoxin domain-containing protein 5	TXNDC5	26.4279	29.2013	25.9869	24.5826	27.6446	26.7335	27.2054	26.3202	0.260203	0.817076	-0.885096	47.628
1233	Q14315	Q14315	Filamin-C	FLNC	28.8296	30.0893	28.4953	27.7738	28.6518	28.2779	29.1381	28.2345	0.75825	0.513091	-0.903575	291.02
943	P55735	P55735	Protein SEC13 homolog	SEC13	23.1949	25.2855	24.5179	22.8587	23.9227	23.4939	24.3328	23.4251	0.592841	0.590664	-0.907677	35.54
637	P22692	P22692	Insulin-like growth factor-binding protein 4	IGFBP4	29.7487	28.8616	30.5714	27.792	29.2838	29.3821	29.7272	28.8193	0.56565	0.616908	-0.907888	27.934
386	P05997	P05997	Collagen alpha-2(V) chain	COL5A2	27.8782	27.5644	27.8699	26.7632	27.0732	26.7214	27.7708	26.8526	2.42653	0.0601143	-0.918243	144.91
501	P12107	P12107	Collagen alpha-1(XI) chain	COL11A1	29.2428	28.8967	30.0666	28.2373	28.5634	28.636	29.402	28.4789	1.17939	0.297232	-0.923174	181.06
1286	Q16270	Q16270	Insulin-like growth factor-binding protein 7	IGFBP7	28.8727	28.6228	29.7303	27.009	28.655	28.7619	29.0753	28.142	0.638886	0.573584	-0.933278	29.13
373	P05121	P05121	Plasminogen activator inhibitor 1	SERPINE1	27.7023	26.4539	28.0722	27.1404	25.1836	27.0702	27.4095	26.4647	0.513643	0.634169	-0.944735	45.059
1244	Q14764	Q14764	Major vault protein	MVP	30.1422	30.9109	29.5299	28.448	30.1408	29.1067	30.1943	29.2318	0.690925	0.549961	-0.962505	99.326
450	P09486	P09486	SPARC	SPARC	32.0956	31.0335	32.5465	30.1484	31.6392	30.9955	31.8919	30.9277	0.707015	0.550327	-0.964169	34.632
584	P18124	P18124	60S ribosomal protein L7	RPL7	27.2423	29.4764	25.9297	27.4432	24.9788	27.232	27.5495	26.5513	0.313476	0.80493	-0.998144	29.225
1623	Q9UQ80	Q9UQ80	Proliferation-associated protein 2G4	PA2G4	22.7516	26.6767	22.6789	22.3786	22.9499	23.7418	24.0357	23.0234	0.298036	0.810767	-1.01231	43.786
559	P16035	P16035	Metalloproteinase inhibitor 2	TIMP2	29.4309	29.6241	29.696	28.3673	28.3262	29.0196	29.5837	28.571	1.88152	0.0907778	-1.01261	24.399
518	P13611	P13611	Versican core protein	VCAN	34.2978	32.4208	31.0731	33.4215	30.7538	30.4924	32.5972	31.5559	0.323094	0.787947	-1.0413	372.82
630	P22234	P22234	Multifunctional protein ADE2;Phosphoribosylaminoimidazole-succinocarboxamide synthase;Phosphoribosylaminoimidazole carboxylase	PAICS	26.1396	26.3277	26.1634	25.8673	23.5306	26.0831	26.2102	25.1603	0.569732	0.601522	-1.04988	47.079
535	P14314	P14314	Glucosidase 2 subunit beta	PRKCSH	28.0982	29.2473	27.736	26.3644	28.2927	27.2651	28.3605	27.3074	0.66318	0.551858	-1.0531	59.425
596	P19883	P19883	Follistatin	FST	26.4319	26.955	27.0742	26.6072	24.7969	25.8877	26.8204	25.7639	0.875112	0.401193	-1.05643	38.007
236	O75368	O75368	SH3 domain-binding glutamic acid-rich-like protein	SH3BGRL	24.098	25.5894	24.2997	23.7389	23.5627	23.5144	24.6624	23.6053	1.05193	0.337789	-1.05704	12.774
406	P07237	P07237	Protein disulfide-isomerase	P4HB	30.7441	32.3045	30.1921	28.4014	31.1833	30.4831	31.0802	30.0226	0.431898	0.688073	-1.05763	57.116
237	O75369	O75369	Filamin-B	FLNB	25.3967	28.3777	23.3993	23.74	25.0253	25.1967	25.7246	24.654	0.284411	0.807584	-1.07055	278.16
1581	Q9UBG0	Q9UBG0	C-type mannose receptor 2	MRC2	26.5466	26.7141	26.7811	26.4623	23.7228	26.6374	26.6806	25.6075	0.494651	0.643058	-1.0731	166.67
1021	P62807;Q99879;Q99877;Q93079;Q5QNW6;P58876;Q96A08	P62807;Q99879;Q99877;Q93079;Q5QNW6;P58876	Histone H2B type 1-C/E/F/G/I;Histone H2B type 1-M;Histone H2B type 1-N;Histone H2B type 1-H;Histone H2B type 2-F;Histone H2B type 1-D	HIST1H2BC;HIST1H2BM;HIST1H2BN;HIST1H2BH;HIST2H2BF;HIST1H2BD	32.1566	33.9064	29.2621	30.73	31.0461	30.2599	31.775	30.6787	0.328476	0.786722	-1.0964	13.906
715	P30101	P30101	Protein disulfide-isomerase A3	PDIA3	30.4211	32.054	29.9541	27.8662	31.2537	29.9985	30.8097	29.7061	0.39672	0.720583	-1.10361	56.782
991	P61956;CON__NiklasBender_SUMO2:;Q6EEV6;P55854	P61956	Small ubiquitin-related modifier 2	SUMO2	26.0273	26.7242	26.2103	24.8421	25.5198	25.285	26.3206	25.2156	1.7321	0.107069	-1.10492	10.871
799	P41250	P41250	Glycine--tRNA ligase	GARS	25.5617	28.6065	25.6744	26.369	23.4077	26.6413	26.6142	25.4727	0.326518	0.785405	-1.14154	83.165
281	O95445	O95445	Apolipoprotein M	APOM	27.3052	27.1229	27.7201	27.1114	23.6928	27.9113	27.3827	26.2385	0.366223	0.740716	-1.14422	21.253
612	P20962	P20962	Parathymosin	PTMS	27.3624	29.3026	26.0643	26.4452	25.9183	26.9092	27.5764	26.4242	0.513706	0.626787	-1.15219	11.53
1482	Q9BPX3	Q9BPX3	Condensin complex subunit 3	NCAPG	27.1025	28.5931	27.4708	26.162	26.5702	26.9454	27.7221	26.5592	1.08891	0.308205	-1.16296	114.33
1138	Q05682	Q05682	Caldesmon	CALD1	27.1379	29.9113	27.7189	26.626	27.1589	27.4824	28.256	27.0891	0.592184	0.577449	-1.1669	93.23
1249	Q14974	Q14974	Importin subunit beta-1	KPNB1	25.6661	27.2319	24.7377	24.9931	25.2788	23.8552	25.8786	24.709	0.620067	0.573288	-1.16952	97.169
756	P35579;REV__Q9UKV3	P35579	Myosin-9	MYH9	32.678	34.5662	32.34	31.0692	32.8866	32.0324	33.1947	31.9961	0.619931	0.579167	-1.19868	226.53
1242	Q14697	Q14697	Neutral alpha-glucosidase AB	GANAB	26.2687	28.2052	23.3549	23.5112	25.4662	25.2439	25.9429	24.7404	0.320315	0.788885	-1.20249	106.87
1155	Q08431	Q08431	Lactadherin;Lactadherin short form;Medin	MFGE8	34.4406	33.0625	32.3514	32.5724	31.2538	32.2815	33.2848	32.0359	0.787162	0.4628	-1.24893	43.122
483	P11021	P11021	78 kDa glucose-regulated protein	HSPA5	31.0162	32.1013	29.8909	28.2122	31.0012	30.0414	31.0028	29.7516	0.53124	0.62731	-1.25118	72.332
209	O43852	O43852	Calumenin	CALU	30.3125	31.5522	30.0634	28.5041	29.6431	29.9858	30.6427	29.3777	0.919994	0.400117	-1.26506	37.106
348	P04040	P04040	Catalase	CAT	28.0181	25.1329	24.6066	24.9909	24.3182	24.6072	25.9192	24.6388	0.521895	0.623606	-1.28043	59.755
1408	Q8WYP5	Q8WYP5	Protein ELYS	AHCTF1	32.369	30.8308	32.1802	30.4874	29.3762	31.6288	31.7933	30.4975	0.732242	0.500765	-1.29586	252.5
526	P13797;P13796;Q14651	P13797	Plastin-3	PLS3	27.068	28.0252	26.2427	26.183	25.4295	25.8314	27.112	25.8146	1.0909	0.299239	-1.29735	70.81
153	O00391	O00391	Sulfhydryl oxidase 1	QSOX1	28.7147	26.5734	28.6008	26.3861	26.5776	26.9797	27.963	26.6478	0.851985	0.403385	-1.31518	82.577
1211	Q13813	Q13813	Spectrin alpha chain, non-erythrocytic 1	SPTAN1	26.6016	29.1204	27.2345	25.318	26.7401	26.898	27.6522	26.3187	0.665678	0.5509	-1.33346	284.54
772	P36955	P36955	Pigment epithelium-derived factor	SERPINF1	28.2097	27.2569	26.8899	25.4104	26.7205	26.2016	27.4522	26.1108	1.15211	0.261364	-1.34135	46.312
540	P14625;Q58FF3	P14625	Endoplasmin	HSP90B1	30.2964	31.7017	29.5582	27.3716	30.7351	29.3593	30.5188	29.1553	0.515026	0.621586	-1.36341	92.468
686	P27797	P27797	Calreticulin	CALR	31.2576	31.8228	30.6335	28.349	30.8357	30.3869	31.238	29.8572	0.756862	0.462652	-1.38075	48.141
736	P32119	P32119	Peroxiredoxin-2	PRDX2	26.8411	28.0915	26.4299	26.3459	23.9445	26.8643	27.1208	25.7182	0.611713	0.577033	-1.40258	21.892
1221	Q14112	Q14112	Nidogen-2	NID2	31.7113	30.8123	30.3542	29.9783	29.1316	29.5284	30.9593	29.5461	1.40788	0.154711	-1.41316	151.25
687	P27816	P27816	Microtubule-associated protein 4	MAP4	24.0843	28.3132	23.5177	23.844	23.5693	24.2476	25.3051	23.887	0.39227	0.718329	-1.4181	121
185	O15230;Q16787	O15230	Laminin subunit alpha-5	LAMA5	28.2638	27.7227	26.2496	26.8702	24.1994	26.8709	27.412	25.9802	0.595859	0.580852	-1.43184	399.73
956	P60660;P14649	P60660	Myosin light polypeptide 6	MYL6	29.6496	31.0871	28.8445	27.4216	29.259	28.5121	29.8604	28.3976	0.799571	0.432084	-1.46285	16.93
551	P15311	P15311	Ezrin	EZR	26.1902	27.9891	26.6063	26.6652	24.0439	25.6023	26.9285	25.4371	0.730255	0.494089	-1.49136	69.412
1079	P80303	P80303	Nucleobindin-2;Nesfatin-1	NUCB2	24.9948	26.021	24.4522	23.2438	23.4776	24.1061	25.156	23.6092	1.37034	0.156101	-1.54682	50.222
641	P23284	P23284	Peptidyl-prolyl cis-trans isomerase B	PPIB	29.3637	30.6731	28.9317	26.8877	28.0941	29.3352	29.6562	28.1057	0.816317	0.407718	-1.55052	23.742
1219	Q14103	Q14103	Heterogeneous nuclear ribonucleoprotein D0	HNRNPD	23.9952	28.2943	24.6909	23.8156	24.4399	23.9905	25.6601	24.082	0.514541	0.629016	-1.57816	38.434
1020	P62805	P62805	Histone H4	HIST1H4A	32.547	30.0895	28.4604	29.9478	29.0393	27.3375	30.3656	28.7749	0.490569	0.632045	-1.59078	11.367
296	P00367;P49448	P00367;P49448	Glutamate dehydrogenase 1, mitochondrial;Glutamate dehydrogenase 2, mitochondrial	GLUD1;GLUD2	26.7465	28.2383	24.9592	25.1206	24.9685	25.0647	26.648	25.0513	0.77539	0.442095	-1.59673	61.397
1093	P98160	P98160	Basement membrane-specific heparan sulfate proteoglycan core protein;Endorepellin;LG3 peptide	HSPG2	29.6752	28.5028	27.0198	26.7539	26.0991	27.4443	28.3993	26.7658	0.88396	0.400333	-1.63344	468.83
176	P19105;O14950	P19105;O14950	Myosin regulatory light chain 12A;Myosin regulatory light chain 12B	MYL12A;MYL12B	27.0784	28.2064	26.867	24.6976	26.2832	26.2593	27.3839	25.7467	1.15024	0.234231	-1.63724	19.794
896	P51991	P51991	Heterogeneous nuclear ribonucleoprotein A3	HNRNPA3	25.1909	28.0876	23.833	23.2988	25.4266	23.4357	25.7038	24.0537	0.50447	0.621779	-1.65015	39.594
389	P06576	P06576	ATP synthase subunit beta, mitochondrial	ATP5B	28.3841	29.4961	27.3852	24.5433	27.762	27.9898	28.4218	26.765	0.582229	0.582956	-1.6568	56.559
363	Q7L7L0;P20671;P04908	Q7L7L0;P20671;P04908	Histone H2A type 3;Histone H2A type 1-D;Histone H2A type 1-B/E	HIST3H2A;HIST1H2AD;HIST1H2AB	32.1948	33.3733	29.7098	29.7816	30.792	29.6361	31.7593	30.0699	0.673113	0.533927	-1.68936	14.121
1127	Q03135;P56539	Q03135	Caveolin-1	CAV1	27.3647	27.296	24.7606	24.2447	25.1729	24.8126	26.4738	24.7434	0.898265	0.383955	-1.73032	20.471
457	P09651;Q32P51	P09651;Q32P51	Heterogeneous nuclear ribonucleoprotein A1;Heterogeneous nuclear ribonucleoprotein A1, N-terminally processed;Heterogeneous nuclear ribonucleoprotein A1-like 2	HNRNPA1;HNRNPA1L2	27.1076	29.3783	25.2872	24.9124	25.5306	26.137	27.2577	25.5267	0.631412	0.54975	-1.73105	38.746
482	P10909	P10909	Clusterin;Clusterin beta chain;Clusterin alpha chain	CLU	31.3903	30.6591	30.2218	29.4945	29.1987	28.3711	30.7571	29.0214	1.65262	0.0924906	-1.73565	52.494
512	P12956	P12956	X-ray repair cross-complementing protein 6	XRCC6	26.7318	28.4601	25.1746	24.5503	25.2589	25.2302	26.7888	25.0131	0.844014	0.396859	-1.77569	69.842
663	P25705	P25705	ATP synthase subunit alpha, mitochondrial	ATP5A1	27.6651	29.2696	26.2112	23.7005	26.7175	27.3686	27.7153	25.9289	0.551468	0.590626	-1.78643	59.75
1567	Q9NZM1	Q9NZM1	Myoferlin	MYOF	28.211	28.5363	25.5997	25.5408	24.9005	26.4439	27.449	25.6284	0.817158	0.400815	-1.82065	234.71
1257	Q15084	Q15084	Protein disulfide-isomerase A6	PDIA6	26.1488	28.8822	25.9916	23.2731	25.9759	26.2409	27.0075	25.1633	0.621581	0.55599	-1.84423	48.121
1059	P67936	P67936	Tropomyosin alpha-4 chain	TPM4	31.3384	33.0388	31.7587	30.4028	29.6533	30.5233	32.0453	30.1931	1.48177	0.127714	-1.85215	28.521
621	P21741	P21741	Midkine	MDK	26.6305	26.81	26.0371	23.838	25.9504	24.1064	26.4925	24.6316	1.24158	0.180154	-1.86093	15.585
360	P04843	P04843	Dolichyl-diphosphooligosaccharide--protein glycosyltransferase subunit 1	RPN1	26.9959	27.9786	25.0876	23.5184	25.8216	25.1346	26.6874	24.8249	0.789321	0.418695	-1.86253	68.569
1437	Q96AG4	Q96AG4	Leucine-rich repeat-containing protein 59	LRRC59	25.182	27.7433	24.6056	23.5216	23.9828	24.4304	25.8436	23.9783	0.868473	0.392624	-1.86534	34.93
558	P15924	P15924	Desmoplakin	DSP	34.5411	32.4276	33.429	30.9917	31.7492	32.0564	33.4659	31.5991	1.27375	0.17075	-1.86683	331.77
669	P26022	P26022	Pentraxin-related protein PTX3	PTX3	31.768	28.4396	26.0271	30.3306	25.0382	25.2156	28.7449	26.8615	0.321278	0.781141	-1.88341	41.975
1348	Q71DI3	Q71DI3	Histone H3.2	HIST2H3A	30.5235	30.8742	27.5364	29.3936	26.5696	27.2966	29.6447	27.7533	0.628059	0.549671	-1.89142	15.388
1102	Q00839	Q00839	Heterogeneous nuclear ribonucleoprotein U	HNRNPU	26.8548	28.8288	24.3494	24.3152	25.7611	24.1842	26.6777	24.7535	0.621967	0.552708	-1.92418	90.583
636	P22626	P22626	Heterogeneous nuclear ribonucleoproteins A2/B1	HNRNPA2B1	27.699	30.5538	26.9797	25.2852	27.84	26.3337	28.4108	26.4863	0.660663	0.537513	-1.9245	37.429
660	P25391	P25391	Laminin subunit alpha-1	LAMA1	31.1527	31.1473	28.606	29.661	26.9998	28.4664	30.302	28.3757	0.775132	0.429497	-1.92628	337.08
874	P50454	P50454	Serpin H1	SERPINH1	29.1143	30.4466	28.7866	26.3595	28.5399	27.5985	29.4492	27.4993	1.13188	0.23102	-1.94984	46.44
330	P02452;CON__Q862S4	P02452	Collagen alpha-1(I) chain	COL1A1	35.4371	34.5656	34.0607	32.8124	32.7423	32.6519	34.6878	32.7355	2.07079	0.0605161	-1.95228	138.94
1235	Q14393	Q14393	Growth arrest-specific protein 6	GAS6	27.5283	28.8959	26.0821	24.9911	25.0599	26.5657	27.5021	25.5389	0.956109	0.340645	-1.96322	79.676
1649	Q9Y4L1	Q9Y4L1	Hypoxia up-regulated protein 1	HYOU1	24.5505	28.2516	23.7326	22.7992	24.6623	23.1583	25.5116	23.5399	0.585456	0.575709	-1.97169	111.33
568	P16949	P16949	Stathmin	STMN1	26.4081	28.5285	27.6326	26.7244	23.8332	25.8898	27.5231	25.4825	0.901188	0.370636	-2.04058	17.302
1164	Q12841	Q12841	Follistatin-related protein 1	FSTL1	30.8532	30.4879	31.1636	28.0909	29.3013	28.8988	30.8349	28.7637	2.15666	0.0392	-2.07121	34.985
332	P02461	P02461	Collagen alpha-1(III) chain	COL3A1	31.5122	30.8572	30.7325	29.4932	28.2039	29.031	31.034	28.9094	2.04479	0.0625333	-2.12456	138.56
334	P02545	P02545	Prelamin-A/C;Lamin-A/C	LMNA	28.4651	30.5112	27.9043	26.1674	27.6784	26.6595	28.9602	26.8351	1.09973	0.238585	-2.12506	74.139
425	P08123	P08123	Collagen alpha-2(I) chain	COL1A2	34.2081	33.2093	33.5406	31.3695	31.7027	31.3026	33.6527	31.4583	2.63217	0.00907692	-2.19441	129.31
688	P27824	P27824	Calnexin	CANX	28.7972	29.2544	28.0054	24.5527	27.1279	27.6031	28.6857	26.4279	1.0445	0.270523	-2.25778	67.567
544	P14923	P14923	Junction plakoglobin	JUP	31.7829	24.4692	23.3798	24.8507	23.0775	24.7448	26.544	24.2243	0.357823	0.733514	-2.31967	81.744
893	P51884	P51884	Lumican	LUM	27.8997	24.8695	26.262	24.7144	23.7296	23.2928	26.3437	23.9123	1.17689	0.185854	-2.43147	38.429
563	P16401	P16401	Histone H1.5	HIST1H1B	31.0443	31.8936	27.4779	27.8388	28.0231	27.2165	30.1386	27.6928	0.824482	0.399452	-2.44582	22.58
1319	Q5SSJ5	Q5SSJ5	Heterochromatin protein 1-binding protein 3	HP1BP3	24.0647	28.4844	24.4208	22.2701	24.0707	22.7432	25.6566	23.028	0.801125	0.399046	-2.62864	61.206
1344	Q6UXH8	Q6UXH8	Collagen and calcium-binding EGF domain-containing protein 1	CCBE1	26.1123	27.3156	26.6488	24.2035	23.8687	24.0615	26.6922	24.0446	2.7338	0.0107273	-2.64766	44.102
1145	Q07065	Q07065	Cytoskeleton-associated protein 4	CKAP4	29.9306	30.8893	27.3284	24.5843	28.3201	27.2232	29.3828	26.7092	0.804589	0.401311	-2.67356	66.022
757	P35580	P35580	Myosin-10	MYH10	25.6631	29.9439	23.2265	23.1968	23.3299	24.0654	26.2778	23.5307	0.623494	0.546683	-2.74715	229
1329	Q68DN1	Q68DN1	Uncharacterized protein C2orf16	C2orf16	30.0875	28.2539	28.759	27.9458	23.2576	27.6065	29.0335	26.27	0.795121	0.40374	-2.76354	224.32
1114	Q01995	Q01995	Transgelin	TAGLN	25.9921	28.3256	26.4741	24.0176	24.014	24.4198	26.9306	24.1505	1.73403	0.0563913	-2.78013	22.611
303	P00736	P00736	Complement C1r subcomponent;Complement C1r subcomponent heavy chain;Complement C1r subcomponent light chain	C1R	30.0097	30.3038	29.0711	28.1645	26.2497	26.435	29.7949	26.9497	1.78667	0.056	-2.84515	80.118
465	Q71UI9;P0C0S5	Q71UI9;P0C0S5	Histone H2A.V;Histone H2A.Z	H2AFV;H2AFZ	25.8326	27.9804	25.1138	23.6863	22.8413	23.8595	26.3089	23.4624	1.44313	0.105475	-2.84655	13.509
1075	P78509	P78509	Reelin	RELN	27.7203	27.7474	27.5066	26.5393	22.9283	23.3871	27.6581	24.2849	1.3837	0.125719	-3.37321	388.38
459	P09871	P09871	Complement C1s subcomponent;Complement C1s subcomponent heavy chain;Complement C1s subcomponent light chain	C1S	29.8526	30.2239	28.7845	26.8453	25.5036	26.2503	29.6203	26.1997	2.3826	0.0154667	-3.42061	76.684
565	P16403;P22492	P16403	Histone H1.2	HIST1H1C	32.2175	33.1145	29.0148	28.2895	28.489	27.3003	31.4489	28.0263	1.23882	0.16135	-3.42266	21.364
1488	Q9BSJ8	Q9BSJ8	Extended synaptotagmin-1	ESYT1	28.3891	28.081	28.3497	23.914	23.9207	24.8966	28.2733	24.2438	3.53476	0	-4.02948	122.85
451	P09493	P09493	Tropomyosin alpha-1 chain	TPM1	25.2442	30.5462	27.3522	23.453	23.2033	24.3219	27.7142	23.6594	1.20751	0.169358	-4.05478	32.708
638	P23142	P23142	Fibulin-1	FBLN1	30.7784	27.2871	28.4883	26.3827	23.6337	22.6542	28.8513	24.2235	1.42214	0.104947	-4.62773	77.213
1311	Q4LDE5	Q4LDE5	Sushi, von Willebrand factor type A, EGF and pentraxin domain-containing protein 1	SVEP1	29.5843	30.2977	28.613	24.0712	23.9878	24.7339	29.4983	24.2643	3.19075	0	-5.23405	390.17
413	P07585	P07585	Decorin	DCN	31.8993	31.2177	32.4471	23.0726	24.2836	23.4074	31.8547	23.5879	4.08279	0	-8.2668	39.746

## Sheet: Figure 2E Top 50
	T: Protein names	T: Gene names	Vector		T: Protein names	T: Gene names	OIS
	Fibronectin;Anastellin;Ugl-Y1;Ugl-Y2;Ugl-Y3	FN1	34.9485		Collagen alpha-3(VI) chain	COL6A3	36.269
	Collagen alpha-1(I) chain	COL1A1	34.6878		Fibronectin;Anastellin;Ugl-Y1;Ugl-Y2;Ugl-Y3	FN1	35.3648
	Collagen alpha-3(VI) chain	COL6A3	34.5212		Collagen alpha-1(VI) chain	COL6A1	34.6349
	Collagen alpha-1(XII) chain	COL12A1	34.1886		Thrombospondin-1	THBS1	34.5188
	Actin, cytoplasmic 1;Actin, cytoplasmic 1, N-terminally processed	ACTB	33.901		Collagen alpha-2(VI) chain	COL6A2	33.8395
	Collagen alpha-2(I) chain	COL1A2	33.6527		Collagen alpha-1(XII) chain	COL12A1	33.8372
	Nidogen-1	NID1	33.5517		Integrin beta-1	ITGB1	33.5947
	Desmoplakin	DSP	33.4659		Integrin alpha-2	ITGA2	33.5831
	Collagen alpha-1(VI) chain	COL6A1	33.3052		CD9 antigen	CD9	33.4731
	Lactadherin;Lactadherin short form;Medin	MFGE8	33.2848		Actin, cytoplasmic 1;Actin, cytoplasmic 1, N-terminally processed	ACTB	33.393
	Myosin-9	MYH9	33.1947		Nidogen-1	NID1	33.1299
	Insulin-like growth factor-binding protein 5	IGFBP5	33.1271		5-nucleotidase	NT5E	33.1097
	Thrombospondin-1	THBS1	32.9665		Interstitial collagenase;22 kDa interstitial collagenase;27 kDa interstitial collagenase	MMP1	33.0905
	Annexin A2;Putative annexin A2-like protein	ANXA2	32.7632		Annexin A2;Putative annexin A2-like protein	ANXA2	32.8201
	Versican core protein	VCAN	32.5972		Collagen alpha-1(I) chain	COL1A1	32.7355
	Laminin subunit gamma-1	LAMC1	32.5254		GTPase HRas;GTPase HRas, N-terminally processed	HRAS	32.5069
	Vimentin	VIM	32.3295		Insulin-like growth factor-binding protein 5	IGFBP5	32.3468
	Annexin A5	ANXA5	32.2171		Galectin-3-binding protein	LGALS3BP	32.2065
	Collagen alpha-2(VI) chain	COL6A2	32.1139		Vimentin	VIM	32.1569
	Beta-2-microglobulin;Beta-2-microglobulin form pI 5.3	B2M	32.0902		Heat shock cognate 71 kDa protein	HSPA8	32.1205
	Laminin subunit beta-1	LAMB1	32.0612		Peroxidasin homolog	PXDN	32.0951
	Tropomyosin alpha-4 chain	TPM4	32.0453		Laminin subunit gamma-1	LAMC1	32.0935
	Elongation factor 1-alpha 1;Putative elongation factor 1-alpha-like 3	EEF1A1	32.0051		CD81 antigen	CD81	32.0522
	SPARC	SPARC	31.8919		Lactadherin;Lactadherin short form;Medin	MFGE8	32.0359
	Decorin	DCN	31.8547		Myosin-9	MYH9	31.9961
	Protein ELYS	AHCTF1	31.7933		Urokinase-type plasminogen activator;Urokinase-type plasminogen activator long chain A;Urokinase-type plasminogen activator short chain A;Urokinase-type plasminogen activator chain B	PLAU	31.9569
	Histone H2B type 1-C/E/F/G/I;Histone H2B type 1-M;Histone H2B type 1-N;Histone H2B type 1-H;Histone H2B type 2-F;Histone H2B type 1-D	HIST1H2BC	31.775		Glyceraldehyde-3-phosphate dehydrogenase	GAPDH	31.9337
	Histone H2A type 3;Histone H2A type 1-D;Histone H2A type 1-B/E	HIST3H2A	31.7593		Moesin	MSN	31.8537
	Tubulin beta chain	TUBB	31.7584		Transforming growth factor-beta-induced protein ig-h3	TGFBI	31.8248
	Glyceraldehyde-3-phosphate dehydrogenase	GAPDH	31.7339		Laminin subunit beta-1	LAMB1	31.8173
	Heat shock cognate 71 kDa protein	HSPA8	31.6147		Elongation factor 1-alpha 1;Putative elongation factor 1-alpha-like 3	EEF1A1	31.7983
	Moesin	MSN	31.5425		CD59 glycoprotein	CD59	31.7187
	Integrin beta-1	ITGB1	31.4724		Desmoplakin	DSP	31.5991
	Histone H1.2	HIST1H1C; H1-2	31.4489		Versican core protein	VCAN	31.5559
	Heat shock protein HSP 90-beta	HSP90AB1	31.4418		Heat shock protein HSP 90-beta	HSP90AB1	31.5501
	Tubulin alpha-1B chain	TUBA1B	31.3237		Annexin A5	ANXA5	31.461
	72 kDa type IV collagenase;PEX	MMP2	31.2743		Collagen alpha-2(I) chain	COL1A2	31.4583
	Calreticulin	CALR	31.238		Beta-2-microglobulin;Beta-2-microglobulin form pI 5.3	B2M	31.4191
	Thymosin beta-4;Hematopoietic system regulatory peptide	TMSB4X	31.1502		Metalloproteinase inhibitor 1	TIMP1	31.3981
	Transforming growth factor-beta-induced protein ig-h3	TGFBI	31.141		CD44 antigen	CD44	31.3029
	Peroxidasin homolog	PXDN	31.1187		Tubulin beta chain	TUBB	31.2675
	Protein disulfide-isomerase	P4HB	31.0802		Tubulin alpha-1B chain	TUBA1B	31.2655
	Filamin-A	FLNA	31.0783		Pyruvate kinase PKM	PKM	31.1757
	Galectin-3-binding protein	LGALS3BP	31.0446		Aminopeptidase N	ANPEP	31.0669
	Collagen alpha-1(III) chain	COL3A1	31.034		Talin-1	TLN1	30.9802
	EGF-like repeat and discoidin I-like domain-containing protein 3	EDIL3	31.0233		SPARC	SPARC	30.9277
	Cofilin-1	CFL1	31.0103		Fructose-bisphosphate aldolase A	ALDOA	30.8661
	78 kDa glucose-regulated protein	HSPA5	31.0028		Annexin A1	ANXA1	30.8605
	Alpha-actinin-4	ACTN4	30.9618		Alpha-enolase	ENO1	30.8503
	Nidogen-2	NID2	30.9593		Cofilin-1	CFL1	30.8467
