# Supplementary material for: Isolation methodology is essential to the evaluation of the extracellular vesicle component of the senescence‐associated secretory phenotype
Source: J Extracell Vesicles. 2021 Feb 18;10(4):e12041. doi: 10.1002/jev2.12041 (PMC7892802; doi:10.1002/jev2.12041)
Supplement: Supplementary file 5 — Table S2 [file JEV2-10-e12041-s005.xlsx]

## Sheet: Supplementary Table 2
Supplementary Table 2
Protein names	Gene names	Localisation	LFQ intensity 20_1	LFQ intensity 20_2	LFQ intensity 20_3	LFQ intensity 8_1	LFQ intensity 8_2	LFQ intensity 8_3	LFQ intensity CM_1	LFQ intensity CM_2	LFQ intensity CM_3	Mean CM	Mean F8	Mean F20
Mth938 domain-containing protein	AAMDC	IC	NaN	NaN	NaN	24.7135	24.8517	25.3859	NaN	NaN	NaN		24.9837
ATP-binding cassette sub-family A member 1	ABCA1	IC/M	NaN	NaN	NaN	29.9589	29.7278	29.3637	NaN	NaN	NaN		29.6835
Multidrug resistance protein 1	ABCB1	IC/M	NaN	NaN	NaN	26.5234	25.833	25.5159	NaN	NaN	NaN		25.9574
Multidrug resistance-associated protein 1	ABCC1	M	NaN	NaN	NaN	29.4447	28.8663	29.1045	NaN	NaN	NaN		29.1385
Multidrug resistance-associated protein 4	ABCC4	M	NaN	NaN	NaN	30.9163	30.0906	30.382	NaN	NaN	NaN		30.4629
Abl interactor 1	ABI1	IC	NaN	NaN	NaN	30.8921	29.5881	29.8841	NaN	NaN	NaN		30.1215
Abl interactor 2	ABI2	IC	NaN	NaN	NaN	27.7448	26.3969	25.8554	NaN	NaN	NaN		26.6657
Actin-binding LIM protein 3	ABLIM3	IC	NaN	NaN	NaN	25.3561	24.7997	25.0858	NaN	NaN	NaN		25.0805
Costars family protein ABRACL	ABRACL	IC	NaN	NaN	NaN	24.7169	25.4471	25.6861	25.2613	25.3789	25.6075		25.2833	25.4159
Acetyl-CoA acetyltransferase, cytosolic	ACAT2	IC	NaN	NaN	NaN	27.7856	26.3481	27.2723	26.0099	NaN	26.9519		27.1353	26.4809
Angiotensin-converting enzyme;Angiotensin-converting enzyme, soluble form	ACE	IC/M/S	NaN	NaN	NaN	27.3006	26.9535	27.8908	NaN	NaN	NaN		27.3816
Cytoplasmic aconitate hydratase	ACO1	IC	NaN	NaN	NaN	29.8691	28.8258	28.6005	26.5302	NaN	NaN		29.0985	26.5302
Long-chain-fatty-acid--CoA ligase 4	ACSL4	IC/M	NaN	NaN	NaN	32.1535	29.4726	30.9264	NaN	NaN	NaN		30.8508
Activin receptor type-1	ACVR1	IC/M/S	NaN	NaN	NaN	29.0586	27.9504	28.4395	NaN	NaN	NaN		28.4828
Disintegrin and metalloproteinase domain-containing protein 10	ADAM10	M/S	27.2625	24.9971	28.656	32.5405	31.5559	32.4819	NaN	NaN	NaN	26.9719	32.1928
Disintegrin and metalloproteinase domain-containing protein 17	ADAM17	M/S	NaN	NaN	NaN	29.8355	28.6	29.2262	NaN	NaN	NaN		29.2206
Disintegrin and metalloproteinase domain-containing protein 19	ADAM19	M	NaN	NaN	NaN	NaN	NaN	NaN	27.3241	25.7095	27.6759			26.9032
Disintegrin and metalloproteinase domain-containing protein 9	ADAM9	M/S	29.0721	NaN	NaN	NaN	NaN	NaN	28.5194	27.3653	27.8235	29.0721		27.9027
Adenylate cyclase type 9	ADCY9	IC/M	NaN	NaN	NaN	25.6431	25.2314	25.8391	NaN	NaN	NaN		25.5712
Latrophilin-2	ADGRL2;LPHN2	M	NaN	NaN	NaN	27.0366	25.8207	26.0793	NaN	NaN	NaN		26.3122
Alcohol dehydrogenase class-3	ADH5	IC	NaN	NaN	NaN	29.5645	29.1643	29.2522	NaN	NaN	NaN		29.327
Adenylosuccinate synthetase isozyme 2	ADSS	IC	NaN	NaN	NaN	28.6211	28.1917	27.8729	NaN	NaN	NaN		28.2286
Agrin;Agrin N-terminal 110 kDa subunit;Agrin C-terminal 110 kDa subunit;Agrin C-terminal 90 kDa fragment;Agrin C-terminal 22 kDa fragment	AGRN	IC/M/S	28.1509	NaN	28.9244	31.3483	30.6092	30.9494	28.7658	26.6741	28.5175	28.5376	30.9689	27.9858
Putative adenosylhomocysteinase 2;Adenosylhomocysteinase;Putative adenosylhomocysteinase 3	AHCYL1;AHCYL2	IC	NaN	NaN	NaN	27.1292	27.0397	26.7381	NaN	NaN	NaN		26.969
Activator of 90 kDa heat shock protein ATPase homolog 1	AHSA1	IC	NaN	NaN	NaN	26.0234	25.3835	25.674	NaN	NaN	NaN		25.6936
Axin interactor, dorsalization-associated protein	AIDA	IC	NaN	NaN	NaN	29.4758	28.6518	29.2693	NaN	NaN	NaN		29.1323
Adenylate kinase isoenzyme 1	AK1	IC	NaN	NaN	NaN	29.5884	28.6145	29.2407	NaN	NaN	NaN		29.1479
A-kinase anchor protein 12	AKAP12	IC	25.9627	NaN	NaN	31.8069	30.979	32.061	NaN	NaN	NaN	25.9627	31.6156
Aldose reductase	AKR1B1	IC	29.1867	28.254	28.4256	31.6421	31.4667	31.2868	29.7931	29.617	28.38	28.6221	31.4652	29.2634
Aflatoxin B1 aldehyde reductase member 2	AKR7A2	IC	NaN	NaN	NaN	26.6333	25.8421	26.2655	NaN	NaN	NaN		26.2469
RAC-alpha serine/threonine-protein kinase	AKT1	IC	NaN	NaN	NaN	28.1546	26.5695	27.2906	NaN	NaN	NaN		27.3382
RAC-beta serine/threonine-protein kinase	AKT2	IC	NaN	NaN	NaN	27.0747	24.439	25.272	NaN	NaN	NaN		25.5952
RAC-gamma serine/threonine-protein kinase	AKT3	IC	NaN	NaN	NaN	26.7374	25.0158	24.8765	NaN	NaN	NaN		25.5432
CD166 antigen	ALCAM	M	26.9056	28.7676	NaN	31.8227	30.9461	32.0735	NaN	NaN	NaN	27.8366	31.6141
AMP deaminase 3	AMPD3	IC	NaN	NaN	NaN	25.2138	25.8358	26.356	NaN	NaN	NaN		25.8019
Angiopoietin-related protein 3	ANGPTL3	S	NaN	NaN	NaN	NaN	NaN	NaN	27.0572	27.0853	27.1174			27.0866
Angiopoietin-related protein 4	ANGPTL4	IC/S	NaN	NaN	NaN	26.8662	28.0935	26.8033	27.5039	27.6884	28.302		27.2543	27.8314
Anoctamin-6	ANO6	M	NaN	NaN	NaN	30.141	29.3492	29.3333	NaN	NaN	NaN		29.6078
Aminopeptidase N	ANPEP	M	26.141	26.9618	27.3958	33.5658	33.6909	33.5514	NaN	NaN	24.6611	26.8329	33.6027	24.6611
Anthrax toxin receptor 1	ANTXR1	IC/M/S	NaN	NaN	NaN	NaN	NaN	NaN	27.0132	26.495	27.5643			27.0242
Anthrax toxin receptor 2	ANTXR2	M	NaN	NaN	NaN	30.4434	30.0282	29.8598	NaN	NaN	NaN		30.1105
Annexin A11	ANXA11	IC	25.948	NaN	NaN	32.6648	32.2667	31.7721	NaN	NaN	NaN	25.948	32.2346
Annexin;Annexin A3	ANXA3	IC	NaN	NaN	NaN	27.0225	26.9827	26.5651	NaN	NaN	NaN		26.8568
Annexin A4	ANXA4	IC	26.718	27.39	26.792	32.1308	31.5036	31.4296	NaN	NaN	NaN	26.9667	31.688
Annexin A6;Annexin	ANXA6	IC	31.5748	32.5085	32.0795	35.7953	35.5765	35.2921	28.1865	27.1487	28.0036	32.0543	35.5546	27.7796
Annexin A7	ANXA7	IC	NaN	NaN	NaN	30.718	29.6261	29.3527	NaN	NaN	NaN		29.8989
Membrane primary amine oxidase;Retina-specific copper amine oxidase	AOC3;AOC2	IC/S	25.6823	23.9185	24.8712	NaN	NaN	NaN	NaN	NaN	NaN	24.824
AP-3 complex subunit mu-1;AP-3 complex subunit mu-2	AP3M1;AP3M2	IC	NaN	NaN	NaN	24.0419	24.4428	23.8983	NaN	NaN	NaN		24.1277
Apolipoprotein B-100;Apolipoprotein B-48	APOB	S	NaN	NaN	NaN	NaN	NaN	NaN	25.5147	28.178	25.7226			26.4718
Apolipoprotein M	APOM	IC/S	28.0035	28.1161	28.8065	28.8238	28.2916	28.9225	30.0519	29.4933	29.1253	28.3087	28.6793	29.5568
Amyloid beta A4 protein;N-APP;Soluble APP-alpha;Soluble APP-beta;C99;Beta-amyloid protein 42;Beta-amyloid protein 40;C83;P3(42);P3(40);C80;Gamma-secretase C-terminal fragment 59;Gamma-secretase C-terminal fragment 57;Gamma-secretase C-terminal fragment 50;C31	APP	IC/M	NaN	NaN	NaN	NaN	NaN	NaN	26.7828	26.1119	26.0056			26.3001
DCC-interacting protein 13-alpha	APPL1	IC	NaN	NaN	NaN	26.661	25.6259	25.0448	NaN	NaN	NaN		25.7772
DCC-interacting protein 13-beta	APPL2	IC	NaN	NaN	NaN	27.3705	25.0052	25.4557	NaN	NaN	NaN		25.9438
Serine/threonine-protein kinase A-Raf	ARAF	IC	NaN	NaN	NaN	27.6162	26.5683	26.9248	NaN	NaN	NaN		27.0364
Coatomer subunit delta	ARCN1	IC/S	NaN	NaN	NaN	26.2681	26.5626	26.272	NaN	NaN	NaN		26.3676
Amphiregulin	AREG	M	28.1439	NaN	27.7519	27.8566	25.7647	26.1262	NaN	NaN	NaN	27.9479	26.5825
ADP-ribosylation factor 6	ARF6	IC	NaN	NaN	NaN	26.1455	24.954	24.9693	NaN	NaN	NaN		25.3563
Rho GTPase-activating protein 1	ARHGAP1	IC/M	NaN	NaN	NaN	26.7724	26.0206	26.2355	NaN	NaN	NaN		26.3428
Rho GTPase-activating protein 17	ARHGAP17	IC	NaN	NaN	NaN	25.0134	24.5746	24.5443	NaN	NaN	NaN		24.7108
Rho GTPase-activating protein 18	ARHGAP18	IC	NaN	NaN	NaN	26.6475	26.7075	27.0001	NaN	NaN	NaN		26.785
Rho guanine nucleotide exchange factor 7	ARHGEF7	IC	NaN	NaN	NaN	26.4767	25.7629	26.633	NaN	NaN	NaN		26.2909
ADP-ribosylation factor-like protein 3	ARL3	IC	NaN	NaN	NaN	28.7582	27.772	27.9111	NaN	NaN	NaN		28.1471
Protein-glutamate O-methyltransferase	ARMT1	IC	NaN	NaN	NaN	25.7826	25.8233	26.0093	NaN	NaN	NaN		25.8717
Actin-related protein 2/3 complex subunit 1B	ARPC1B	IC	NaN	NaN	NaN	29.6606	29.0358	28.5726	28.0684	NaN	28.2734		29.0897	28.1709
	ARPC1B	IC	25.7091	NaN	NaN	31.2746	30.0284	31.0454	27.1954	26.8679	26.3232	25.7091	30.7828	26.7955
Actin-related protein 2/3 complex subunit 5	ARPC5	IC	NaN	NaN	NaN	29.1853	29.046	29.2067	NaN	NaN	NaN		29.146
Actin-related protein 2/3 complex subunit 5-like protein	ARPC5L	IC	NaN	NaN	NaN	27.7407	27.7013	27.2114	NaN	NaN	NaN		27.5512
Beta-arrestin-1	ARRB1	IC	NaN	NaN	NaN	24.1998	25.8131	25.0671	NaN	NaN	NaN		25.0266
Armadillo repeat protein deleted in velo-cardio-facial syndrome	ARVCF	IC	NaN	NaN	NaN	27.2712	26.681	27.4954	NaN	NaN	NaN		27.1492
Aspartyl/asparaginyl beta-hydroxylase	ASPH	IC/M	NaN	NaN	NaN	26.0036	27.0724	26.3546	NaN	NaN	NaN		26.4769
Argininosuccinate synthase	ASS1	IC	NaN	NaN	NaN	25.235	24.9998	24.8813	NaN	NaN	NaN		25.0387
Copper transport protein ATOX1	ATOX1	IC	NaN	NaN	NaN	28.6733	28.7214	28.8079	NaN	NaN	NaN		28.7342
Probable phospholipid-transporting ATPase VD	ATP10D	M	NaN	NaN	NaN	24.671	24.0092	23.8908	NaN	NaN	NaN		24.1903
Probable cation-transporting ATPase 13A3	ATP13A3	M	NaN	NaN	NaN	25.9459	24.8465	25.6223	NaN	NaN	NaN		25.4716
Sodium/potassium-transporting ATPase subunit beta-1	ATP1B1	IC/M	NaN	NaN	NaN	32.3126	31.2266	31.2922	NaN	NaN	NaN		31.6105
Sodium/potassium-transporting ATPase subunit beta-3	ATP1B3	IC/M	NaN	NaN	NaN	30.6994	31.8169	30.8691	NaN	NaN	NaN		31.1285
Plasma membrane calcium-transporting ATPase 1;Calcium-transporting ATPase	ATP2B1	M	NaN	NaN	NaN	31.492	31.3	30.9684	NaN	NaN	NaN		31.2535
Plasma membrane calcium-transporting ATPase 3	ATP2B3	M	NaN	NaN	NaN	26.9825	27.1502	27.3647	NaN	NaN	NaN		27.1658
Plasma membrane calcium-transporting ATPase 4	ATP2B4	IC/M	26.3752	26.7814	27.5739	33.5397	32.913	33.0578	NaN	NaN	NaN	26.9102	33.1702
Renin receptor	ATP6AP2	IC/M/S	NaN	NaN	NaN	NaN	NaN	NaN	28.0029	27.1212	27.7201			27.6147
V-type proton ATPase subunit d 1	ATP6V0D1	IC	NaN	NaN	NaN	27.3704	27.8284	27.3155	NaN	NaN	NaN		27.5048
V-type proton ATPase subunit C 1	ATP6V1C1	IC	NaN	NaN	NaN	26.8055	26.3319	26.1667	NaN	NaN	NaN		26.4347
V-type proton ATPase subunit D	ATP6V1D	IC	NaN	NaN	NaN	25.4636	26.3278	25.3651	NaN	NaN	NaN		25.7189
V-type proton ATPase subunit E 1	ATP6V1E1	IC	NaN	NaN	NaN	25.821	26.6377	26.0276	NaN	NaN	NaN		26.1621
V-type proton ATPase subunit G 1	ATP6V1G1	IC	NaN	NaN	NaN	28.3739	29.182	29.2823	NaN	NaN	NaN		28.9461
V-type proton ATPase subunit H	ATP6V1H	IC	NaN	NaN	NaN	25.4375	25.1247	25.1792	NaN	NaN	NaN		25.2472
Copper-transporting ATPase 1	ATP7A	M	NaN	NaN	NaN	27.0818	27.6714	26.967	NaN	NaN	NaN		27.2401
Attractin	ATRN	M	NaN	NaN	NaN	27.2236	26.3095	26.5306	NaN	NaN	NaN		26.6879
Tyrosine-protein kinase receptor UFO;Receptor protein-tyrosine kinase	AXL	M	NaN	NaN	NaN	NaN	NaN	NaN	26.1465	NaN	NaN			26.1465
Beta-2-microglobulin;Beta-2-microglobulin form pI 5.3	B2M	M/S	32.7942	31.2818	32.1861	32.5307	32.1839	33.4649	32.5943	31.6264	32.7351	32.0874	32.7265	32.3186
Galactosylgalactosylxylosylprotein 3-beta-glucuronosyltransferase 3;Galactosylgalactosylxylosylprotein 3-beta-glucuronosyltransferase 2	B3GAT3;B3GAT2	IC/S	NaN	NaN	NaN	NaN	NaN	NaN	27.1414	25.7291	26.6334			26.5013
Beta-1,4-glucuronyltransferase 1	B4GAT1	S	NaN	NaN	NaN	NaN	29.1412	28.0728	27.9643	27.2322	27.0009		28.607	27.3992
BAG family molecular chaperone regulator 3	BAG3	IC/M	NaN	NaN	NaN	26.0971	26.2317	26.8965	NaN	NaN	NaN		26.4084
Brain-specific angiogenesis inhibitor 1-associated protein 2	BAIAP2	IC	NaN	NaN	NaN	27.8063	27.1284	27.5895	NaN	NaN	NaN		27.5081
Apoptosis regulator BAX	BAX	IC	NaN	NaN	NaN	27.9724	27.1732	27.6933	NaN	NaN	NaN		27.613
Breakpoint cluster region protein	BCR;BCR/ABL fusion	IC	NaN	NaN	NaN	25.8585	25.6177	26.4725	NaN	NaN	NaN		25.9829
B2 bradykinin receptor	BDKRB2	M	NaN	NaN	NaN	30.2971	28.2527	28.9417	NaN	NaN	NaN		29.1638
Biglycan	BGN	S	25.9786	NaN	NaN	26.1216	24.7901	25.3305	26.9075	NaN	26.7329	25.9786	25.4141	26.8202
Betaine--homocysteine S-methyltransferase 1	BHMT	IC	NaN	NaN	NaN	NaN	NaN	NaN	NaN	NaN	NaN
Protein bicaudal D homolog 2	BICD2	IC	NaN	NaN	NaN	24.083	24.2647	25.1586	NaN	NaN	NaN		24.5021
Biliverdin reductase A	BLVRA	IC	NaN	NaN	NaN	25.641	25.7505	25.6726	NaN	NaN	NaN		25.688
Bone morphogenetic protein 1	BMP1	S	29.5745	26.3611	27.8214	NaN	NaN	NaN	26.2426	NaN	27.65	27.919		26.9463
Bone morphogenetic protein 2	BMP2	S	NaN	27.6841	NaN	26.2867	28.6137	26.5795	27.0763	NaN	27.5182	27.6841	27.16	27.2973
Bisphosphoglycerate mutase	BPGM	IC	NaN	NaN	NaN	29.8827	29.7238	29.0411	NaN	NaN	NaN		29.5492
3(2),5-bisphosphate nucleotidase 1	BPNT1	IC	NaN	NaN	NaN	27.2404	26.5118	26.3189	NaN	NaN	NaN		26.6904
Lys-63-specific deubiquitinase BRCC36	BRCC3	IC	NaN	NaN	NaN	24.12	24.7866	24.5932	NaN	NaN	NaN		24.5
Protein BRICK1	BRK1	IC	NaN	NaN	NaN	30.5945	29.0938	29.6689	NaN	NaN	NaN		29.7857
Butyrophilin subfamily 2 member A1	BTN2A1	IC/M	NaN	NaN	NaN	31.2199	30.9487	31.2616	NaN	NaN	NaN		31.1434
Basic leucine zipper and W2 domain-containing protein 1	BZW1	IC	NaN	NaN	NaN	25.8417	25.8624	25.9367	NaN	NaN	NaN		25.8803
UPF0160 protein MYG1, mitochondrial	C12orf10	IC/S	NaN	NaN	NaN	26.8013	26.0332	26.0704	NaN	NaN	NaN		26.3016
Protein C10	C12orf57	IC	NaN	NaN	NaN	26.769	26.31	26.658	NaN	NaN	NaN		26.579
Overexpressed in colon carcinoma 1 protein	C12orf75;OCC1	IC	NaN	NaN	NaN	28.2395	27.8421	28.0341	NaN	NaN	NaN		28.0386
Complement C1q tumor necrosis factor-related protein 3	C1QTNF3-AMACR;C1QTNF3	S	30.2533	29.6204	29.0965	NaN	NaN	NaN	25.4394	26.882	25.8254	29.6567		26.0489
Complement C1s subcomponent;Complement C1s subcomponent heavy chain;Complement C1s subcomponent light chain	C1S	IC/S	27.6075	NaN	27.2458	NaN	NaN	NaN	28.1694	26.7925	28.2328	27.4267		27.7316
Complement C3;Complement C3 beta chain;C3-beta-c;Complement C3 alpha chain;C3a anaphylatoxin;Acylation stimulating protein;Complement C3b alpha chain;Complement C3c alpha chain fragment 1;Complement C3dg fragment;Complement C3g fragment;Complement C3d fragment;Complement C3f fragment;Complement C3c alpha chain fragment 2	C3	IC/S	NaN	NaN	NaN	NaN	NaN	NaN	27.9063	26.415	27.9731			27.4315
Complement component C8 beta chain	C8B	IC/S	NaN	NaN	NaN	NaN	NaN	NaN	26.6481	26.3705	26.0807			26.3665
Carbonic anhydrase 2	CA2	IC	NaN	NaN	NaN	NaN	NaN	NaN	28.7112	29.107	28.7403			28.8529
Calcium-binding protein 39	CAB39	IC	NaN	NaN	NaN	27.9771	27.5639	28.1626	27.6088	27.746	28.2048		27.9012	27.8532
Voltage-dependent calcium channel subunit alpha-2/delta-1;Voltage-dependent calcium channel subunit alpha-2-1;Voltage-dependent calcium channel subunit delta-1	CACNA2D1	IC/M/S	25.5943	30.0506	NaN	32.5488	31.7241	32.0884	NaN	NaN	NaN	27.8225	32.1204
Cell adhesion molecule 1	CADM1	IC/M	NaN	NaN	NaN	30.9201	29.6664	30.0961	NaN	NaN	NaN		30.2275
Calmodulin-like protein 5	CALML5	IC	NaN	NaN	NaN	23.7668	26.0725	25.3159	NaN	NaN	NaN		25.0517
Calcium/calmodulin-dependent protein kinase type II subunit delta	CAMK2D	IC/M/S	NaN	NaN	NaN	26.7236	27.0529	26.3961	NaN	NaN	NaN		26.7242
Macrophage-capping protein	CAPG	IC	NaN	NaN	NaN	27.6683	26.4542	26.5166	NaN	NaN	NaN		26.8797
Calpain-1 catalytic subunit	CAPN1	IC	NaN	NaN	NaN	28.5543	27.9711	28.0147	NaN	NaN	NaN		28.18
Calpain-5	CAPN5	IC	NaN	NaN	NaN	30.007	29.367	29.7858	NaN	NaN	NaN		29.72
Calpain small subunit 1	CAPNS1	IC	27.4563	NaN	NaN	29.9071	29.1238	29.3407	27.6857	28.1693	28.1804	27.4563	29.4572	28.0118
Cysteine--tRNA ligase, cytoplasmic	CARS	IC	NaN	NaN	NaN	NaN	NaN	NaN	27.9425	26.4106	26.0112			26.7881
Peripheral plasma membrane protein CASK	CASK	IC/M	NaN	NaN	NaN	29.9435	28.9172	29.3734	NaN	NaN	NaN		29.4114
Caspase-3;Caspase-3 subunit p17;Caspase-3 subunit p12	CASP3	IC	NaN	NaN	NaN	25.5524	26.3243	26.5585	NaN	NaN	NaN		26.1451
Caspase-7;Caspase-7 subunit p20;Caspase-7 subunit p11	CASP7	IC	NaN	NaN	NaN	24.6792	24.249	24.4346	NaN	NaN	NaN		24.4543
	CAST	IC	NaN	NaN	NaN	27.6455	27.9971	28.7503	NaN	NaN	NaN		28.131
Catalase	CAT	IC	NaN	NaN	NaN	NaN	NaN	NaN	25.6848	NaN	26.0232			25.854
Caveolin	CAV1	M	NaN	NaN	NaN	28.486	28.1149	27.0427	NaN	NaN	NaN		27.8812
Caveolin-1;Caveolin	CAV1	M	NaN	NaN	NaN	30.387	29.8417	28.8026	NaN	NaN	NaN		29.6771
Coiled-coil domain-containing protein 22	CCDC22	IC	NaN	NaN	NaN	24.1689	23.0427	23.0191	NaN	NaN	NaN		23.4102
Coiled-coil domain-containing protein 50	CCDC50	IC	NaN	NaN	NaN	27.7627	28.3695	29.2744	NaN	NaN	NaN		28.4689
Coiled-coil domain-containing protein 6	CCDC6	IC	NaN	NaN	NaN	25.6466	25.4273	26.3541	NaN	NaN	NaN		25.8093
Cerebral cavernous malformations 2 protein	CCM2	IC	NaN	NaN	NaN	27.7701	27.4725	27.5125	NaN	NaN	NaN		27.585
Cyclin-Y-like protein 1	CCNYL1	IC	NaN	NaN	NaN	24.6824	24.5009	24.4264	NaN	NaN	NaN		24.5366
Superoxide dismutase [Cu-Zn];Copper chaperone for superoxide dismutase	CCS	IC	NaN	NaN	NaN	25.7067	25.5546	25.6737	NaN	NaN	NaN		25.645
CD109 antigen	CD109	M	NaN	NaN	NaN	27.5872	25.493	25.8262	NaN	NaN	NaN		26.3021
Tetraspanin;CD151 antigen	CD151	M	NaN	NaN	NaN	32.8427	31.2242	32.0685	NaN	NaN	NaN		32.0451
Endosialin	CD248	M	NaN	NaN	NaN	NaN	NaN	NaN	26.4779	NaN	26.6726			26.5752
CD276 antigen	CD276	M/S	NaN	NaN	NaN	31.553	30.2075	31.0045	NaN	NaN	NaN		30.9216
T-cell surface glycoprotein CD4	CD4	IC/M/S	NaN	NaN	NaN	25.6039	25.7556	26.2358	NaN	NaN	NaN		25.8651
Membrane cofactor protein	CD46	M	NaN	NaN	NaN	29.1067	27.4668	27.958	NaN	NaN	NaN		28.1772
	CD46	M	NaN	NaN	NaN	27.0384	26.4298	27.077	NaN	NaN	NaN		26.8484
Leukocyte surface antigen CD47	CD47	IC/M	NaN	NaN	NaN	29.2352	28.5766	28.9295	NaN	NaN	NaN		28.9138
Tetraspanin;CD63 antigen	CD63	M	NaN	NaN	NaN	27.38	26.5403	26.676	NaN	NaN	NaN		26.8654
Tetraspanin;CD81 antigen	CD81	M	31.068	31.345	31.2868	31.7809	30.6936	31.4879	NaN	NaN	NaN	31.2333	31.3208
CD82 antigen	CD82	IC/M	NaN	NaN	NaN	29.1715	27.8359	27.7892	NaN	NaN	NaN		28.2655
Tetraspanin;CD9 antigen	CD9	M	31.2233	31.251	30.2285	34.1972	33.8172	34.069	NaN	NaN	NaN	30.9009	34.0278
Complement component C1q receptor	CD93	M	NaN	NaN	NaN	NaN	NaN	NaN	25.1174	25.3899	25.9615			25.4896
CD97 antigen;CD97 antigen subunit alpha;CD97 antigen subunit beta	CD97	IC/M/S	NaN	NaN	NaN	30.3942	29.8102	30.5134	NaN	NaN	NaN		30.2393
CD99 antigen	CD99	M/S	27.0246	NaN	NaN	31.5293	29.8601	30.6423	NaN	NaN	NaN	27.0246	30.6772
CDC42 small effector protein 1	CDC42SE1	IC	NaN	NaN	NaN	27.3763	27.0478	27.7517	NaN	NaN	NaN		27.3919
CUB domain-containing protein 1	CDCP1	M/S	NaN	NaN	NaN	32.7505	31.5629	32.5832	NaN	NaN	NaN		32.2989
Cadherin-11	CDH11	IC/M/S	26.3886	25.3836	25.6135	31.2206	30.0186	30.5573	NaN	NaN	NaN	25.7952	30.5988
Cadherin-13	CDH13	IC/S	27.4959	26.9395	26.2936	32.8564	32.2893	32.5093	28.3661	27.6351	27.4851	26.9097	32.5517	27.8288
Cadherin-2	CDH2	IC/M	NaN	NaN	NaN	30.714	30.2162	30.2019	NaN	NaN	NaN		30.3773
Cadherin-6	CDH6	M	26.3499	NaN	NaN	29.8719	29.163	29.2777	24.1825	NaN	NaN	26.3499	29.4375	24.1825
Cyclin-dependent kinase 4	CDK4	IC	NaN	NaN	NaN	27.1677	27.1667	27.0894	NaN	NaN	NaN		27.1413
Cyclin-dependent kinase inhibitor 1	CDKN1A	IC	NaN	NaN	NaN	24.1697	24.1098	25.0474	NaN	NaN	NaN		24.4423
Protein CDV3 homolog	CDV3	IC	NaN	NaN	NaN	26.4878	27.1241	27.6875	NaN	NaN	NaN		27.0998
Complement factor D	CFD	S	NaN	NaN	NaN	NaN	NaN	NaN	29.0041	29.5545	29.1871			29.2486
Complement factor H-related protein 5	CFHR5	S	NaN	NaN	NaN	NaN	NaN	NaN	27.504	27.907	27.6679			27.693
Charged multivesicular body protein 1a	CHMP1A	IC	NaN	NaN	NaN	28.1672	28.0652	28.5891	NaN	NaN	NaN		28.2738
Charged multivesicular body protein 1b	CHMP1B	IC	NaN	NaN	NaN	28.4987	28.4244	28.4909	NaN	NaN	NaN		28.4713
Charged multivesicular body protein 2a	CHMP2A	IC	NaN	NaN	NaN	27.2707	26.2167	26.8421	NaN	NaN	NaN		26.7765
Charged multivesicular body protein 2b	CHMP2B	IC	NaN	NaN	NaN	24.9382	26.0902	25.5226	NaN	NaN	NaN		25.517
Charged multivesicular body protein 3	CHMP3	IC	NaN	NaN	NaN	27.8387	26.3855	27.1617	NaN	NaN	NaN		27.1286
Charged multivesicular body protein 4a	CHMP4A	IC	NaN	NaN	NaN	27.1393	27.2723	27.8089	NaN	NaN	NaN		27.4068
Charged multivesicular body protein 4b	CHMP4B	IC	NaN	NaN	NaN	30.0623	30.0119	30.2925	NaN	NaN	NaN		30.1222
Charged multivesicular body protein 5	CHMP5	IC	NaN	NaN	NaN	29.6109	30.2601	30.5609	NaN	NaN	NaN		30.144
Charged multivesicular body protein 6	CHMP6	IC	NaN	NaN	NaN	27.4251	26.844	26.9419	NaN	NaN	NaN		27.0703
Cysteine and histidine-rich domain-containing protein 1	CHORDC1	IC	NaN	NaN	NaN	24.9405	25.1166	25.137	NaN	NaN	NaN		25.0647
Muscarinic acetylcholine receptor M2	CHRM2	M	NaN	NaN	NaN	27.8096	25.8947	26.314	NaN	NaN	NaN		26.6728
Carbohydrate sulfotransferase 3	CHST3	M	NaN	NaN	NaN	NaN	NaN	NaN	25.7616	NaN	25.8035			25.7825
Claudin domain-containing protein 1	CLDND1	IC/M/S	NaN	NaN	NaN	26.5851	25.5111	25.7802	NaN	NaN	NaN		25.9588
C-type lectin domain family 11 member A	CLEC11A	S	29.007	NaN	NaN	NaN	NaN	NaN	29.4943	28.8216	30.271	29.007		29.529
Chloride intracellular channel protein 1	CLIC1	IC	29.4587	29.6478	29.0508	32.9629	32.7738	33.4453	29.7547	29.6655	29.5803	29.3858	33.0607	29.6669
Chloride intracellular channel protein 4	CLIC4	IC	29.2056	NaN	29.9231	32.5543	32.5737	33.0216	30.1938	28.8919	29.6275	29.5643	32.7166	29.5711
CAP-Gly domain-containing linker protein 1	CLIP1	IC	NaN	NaN	NaN	24.202	24.3115	25.1564	NaN	NaN	NaN		24.5567
CAP-Gly domain-containing linker protein 2	CLIP2	IC	NaN	NaN	NaN	26.6839	26.8982	27.1427	NaN	NaN	NaN		26.9083
CXADR-like membrane protein	CLMP	M	NaN	NaN	NaN	28.2923	27.515	28.0037	NaN	NaN	NaN		27.937
Calsyntenin-1;Soluble Alc-alpha;CTF1-alpha	CLSTN1	M	28.4391	NaN	29.8071	NaN	NaN	NaN	31.6982	29.4556	31.1601	29.1231		30.7713
Clathrin light chain B	CLTB	IC	NaN	NaN	NaN	28.376	27.8002	30.0375	NaN	25.7216	NaN		28.7379	25.7216
Clusterin;Clusterin beta chain;Clusterin alpha chain;Clusterin	CLU	IC/S	30.4386	NaN	27.0225	28.7199	26.197	27.9844	28.7999	26.9468	28.3755	28.7305	27.6338	28.0407
UMP-CMP kinase	CMPK1	S	NaN	NaN	NaN	28.8468	28.7956	29.8123	NaN	NaN	NaN		29.1516
Cytosolic non-specific dipeptidase	CNDP2	IC	NaN	NaN	NaN	28.3224	28.0457	28.1646	NaN	NaN	NaN		28.1776
Metal transporter CNNM4;Metal transporter CNNM3	CNNM4;CNNM3	M	NaN	NaN	NaN	24.4981	24.3062	24.3926	NaN	NaN	NaN		24.399
Protein canopy homolog 2	CNPY2	IC/S	NaN	NaN	NaN	23.5619	25.8792	24.6663	NaN	NaN	NaN		24.7025
Contactin-1	CNTN1	S	NaN	NaN	NaN	NaN	NaN	NaN	23.5652	24.7324	23.6902			23.9959
Collagen alpha-1(XI) chain	COL11A1	IC/S	29.3259	30.0073	29.9124	NaN	NaN	NaN	27.1875	27.4563	27.3592	29.7485		27.3343
Collagen alpha-1(XII) chain	COL12A1	IC/S	30.8469	29.0605	30.4951	30.0388	30.5585	30.0598	30.8736	29.7761	31.3298	30.1342	30.219	30.6599
Collagen alpha-1(XVIII) chain;Endostatin	COL18A1	IC/S	NaN	NaN	NaN	NaN	NaN	NaN	25.7812	25.4294	25.7979			25.6695
Collagen alpha-1(I) chain	COL1A1	IC/S	33.0858	31.3832	32.7639	31.9143	30.5798	31.5105	32.4925	31.5392	32.4199	32.411	31.3349	32.1505
Collagen alpha-2(I) chain	COL1A2	S	31.5534	30.8477	31.3437	30.2706	29.7318	30.0121	31.3657	30.3161	31.0729	31.2483	30.0048	30.9182
Collagen alpha-1(II) chain;Collagen alpha-1(II) chain;Chondrocalcin	COL2A1	S	NaN	NaN	NaN	NaN	NaN	NaN	NaN	25.9154	25.2298			25.5726
Collagen alpha-1(III) chain	COL3A1	IC/S	27.9056	NaN	26.8439	26.5041	24.4113	24.5863	28.403	NaN	26.0628	27.3747	25.1673	27.2329
Collagen alpha-1(IV) chain;Arresten	COL4A1	IC/S	28.0508	NaN	27.6759	27.6655	27.5413	28.2083	27.6957	26.093	28.2794	27.8634	27.8051	27.356
Collagen alpha-2(IV) chain;Canstatin	COL4A2	IC/S	NaN	NaN	NaN	27.0592	26.8121	27.3222	26.5456	NaN	27.8412		27.0645	27.1934
Collagen alpha-1(V) chain	COL5A1	IC/S	30.5793	30.4406	30.7321	25.6681	26.497	NaN	28.7768	28.5501	29.191	30.584	26.0826	28.8393
Collagen alpha-1(VI) chain	COL6A1	S	35.2024	33.9079	34.5927	36.425	36.8426	36.9108	34.6	33.1002	34.5151	34.5677	36.7261	34.0718
Collagen alpha-2(VI) chain	COL6A2	IC/S	33.4985	32.8006	33.1575	35.8904	36.3215	36.435	32.4431	30.7937	32.7323	33.1522	36.2156	31.9897
	COL6A3	IC/S	NaN	NaN	NaN	27.9361	28.2088	28.0294	NaN	NaN	NaN		28.0581
Collagen alpha-3(VI) chain	COL6A3	IC/S	35.9173	35.3365	35.4801	38.1233	38.2876	38.4237	34.8003	33.542	34.5093	35.578	38.2782	34.2839
Collectin-10	COLEC10	S	NaN	NaN	NaN	NaN	NaN	NaN	28.2492	27.2472	27.804			27.7668
Catechol O-methyltransferase	COMT	IC/M	NaN	NaN	NaN	26.9797	26.6053	26.4684	NaN	NaN	NaN		26.6845
COP9 signalosome complex subunit 3	COPS3	IC	NaN	NaN	NaN	25.264	25.4959	25.7564	NaN	NaN	NaN		25.5054
COP9 signalosome complex subunit 4	COPS4	IC	NaN	NaN	NaN	26.0616	26.234	26.4448	NaN	NaN	NaN		26.2468
COP9 signalosome complex subunit 5	COPS5	IC	NaN	NaN	NaN	25.5085	25.4525	25.6943	NaN	NaN	NaN		25.5517
Coatomer subunit zeta-1	COPZ1	IC	NaN	NaN	NaN	26.6694	26.3583	26.0771	NaN	NaN	NaN		26.3683
Coronin-2B	CORO2B	IC	NaN	NaN	NaN	27.0398	26.8146	26.1005	NaN	NaN	NaN		26.6516
Coactosin-like protein	COTL1	IC	28.6592	28.7561	29.227	30.3417	30.4254	30.9688	29.2843	29.5024	29.1948	28.8808	30.5787	29.3272
Copine-3	CPNE3	IC	NaN	NaN	NaN	30.6159	30.2848	29.9215	NaN	NaN	NaN		30.2741
Cysteine-rich protein 2	CRIP2	IC	NaN	NaN	NaN	NaN	NaN	NaN	29.7089	29.2304	28.8902			29.2765
Quinone oxidoreductase	CRYZ	IC	NaN	NaN	NaN	26.7464	26.6232	27.0614	NaN	NaN	NaN		26.8103
Cold shock domain-containing protein E1	CSDE1	IC	NaN	NaN	NaN	26.4541	25.8239	26.2538	NaN	NaN	NaN		26.1773
Granulocyte-macrophage colony-stimulating factor	CSF2	S	NaN	NaN	NaN	NaN	NaN	NaN	27.9397	26.695	27.623			27.4192
Casein kinase I isoform epsilon	CSNK1E	IC	NaN	NaN	NaN	25.9071	25.5097	25.8728	NaN	NaN	NaN		25.7632
Chondroitin sulfate proteoglycan 4	CSPG4	M	28.029	25.4293	26.3004	33.6553	30.8731	31.4063	25.5462	NaN	24.6034	26.5863	31.9783	25.0748
Cystatin-SN	CST1	S	29.1635	29.6763	28.0632	NaN	27.6911	NaN	32.1852	29.1221	30.9908	28.9676	27.6911	30.766
Cystatin-C	CST3	S	32.9019	32.1488	32.0372	26.5732	30.5111	27.7704	32.1496	29.2976	31.18	32.3626	28.2849	30.8757
Cystatin-S	CST4	S	32.0064	30.5537	32.0524	NaN	30.5118	27.083	31.7132	29.5917	31.0842	31.5375	28.7974	30.7964
Connective tissue growth factor	CTGF	S	27.7611	28.0903	27.0073	26.9022	27.2652	27.0144	NaN	NaN	NaN	27.6196	27.0606
Collagen triple helix repeat-containing protein 1	CTHRC1	IC/S	NaN	NaN	NaN	NaN	NaN	NaN	27.3778	NaN	25.4057			26.3918
Catenin alpha-2	CTNNA2	IC	NaN	NaN	NaN	26.3212	25.0895	25.5901	NaN	NaN	NaN		25.6669
Carboxypeptidase;Lysosomal protective protein;Lysosomal protective protein 32 kDa chain;Lysosomal protective protein 20 kDa chain	CTSA	IC/S	NaN	NaN	NaN	NaN	NaN	NaN	29.3503	28.4201	29.1977			28.9893
Cathepsin B;Cathepsin B light chain;Cathepsin B heavy chain	CTSB	S	32.9988	32.5828	32.6704	29.7486	30.9113	29.7666	31.8131	31.2201	31.9382	32.7506	30.1422	31.6571
Dipeptidyl peptidase 1;Dipeptidyl peptidase 1 exclusion domain chain;Dipeptidyl peptidase 1 heavy chain;Dipeptidyl peptidase 1 light chain	CTSC	IC/S	28.3213	NaN	27.6499	NaN	NaN	NaN	NaN	NaN	NaN	27.9856
Cathepsin D;Cathepsin D light chain;Cathepsin D heavy chain	CTSD	IC/S	NaN	NaN	NaN	27.8434	27.6269	26.3872	30.4706	30.9589	30.4743		27.2858	30.6346
Cathepsin L1;Cathepsin L1 heavy chain;Cathepsin L1 light chain	CTSL	S	NaN	NaN	NaN	NaN	NaN	NaN	26.2928	26.6359	26.3499			26.4262
Cathepsin L2	CTSV	S	26.8232	26.6476	26.9577	NaN	NaN	NaN	NaN	NaN	NaN	26.8095
Cullin-1	CUL1	IC	NaN	NaN	NaN	26.8175	26.8007	26.1334	NaN	NaN	NaN		26.5839
Cullin-3	CUL3	IC	NaN	NaN	NaN	27.3097	26.532	26.9666	NaN	NaN	NaN		26.9361
Cullin-5	CUL5	IC	NaN	NaN	NaN	27.6156	27.4263	27.3931	NaN	NaN	NaN		27.4783
C-X-C motif chemokine 5;ENA-78(8-78);ENA-78(9-78)	CXCL5	S	NaN	NaN	NaN	NaN	NaN	NaN	28.0332	26.1902	27.4892			27.2375
C-X-C motif chemokine;Interleukin-8;MDNCF-a;Interleukin-8;IL-8(5-77);IL-8(6-77);IL-8(7-77);IL-8(8-77);IL-8(9-77)	CXCL8	S	34.1413	30.4225	31.1946	26.7125	29.5368	26.4692	32.7709	30.8418	31.8299	31.9195	27.5728	31.8142
Cytochrome b reductase 1	CYBRD1	M	NaN	NaN	NaN	27.2955	26.804	26.6306	NaN	NaN	NaN		26.9101
Cytoplasmic FMR1-interacting protein 1	CYFIP1	IC	NaN	NaN	NaN	31.2948	29.8759	29.9931	NaN	NaN	NaN		30.3879
Cytoplasmic FMR1-interacting protein 2	CYFIP2	IC	NaN	NaN	NaN	26.6999	24.8519	24.8717	NaN	NaN	NaN		25.4745
Disabled homolog 2	DAB2	IC	NaN	NaN	NaN	25.2234	24.3733	25.3072	NaN	NaN	NaN		24.968
Dystroglycan;Alpha-dystroglycan;Beta-dystroglycan	DAG1	IC/M/S	NaN	NaN	NaN	NaN	NaN	NaN	28.3335	28.0665	28.3564			28.2521
Death-associated protein 1	DAP	IC	NaN	NaN	NaN	29.0464	29.3637	30.0157	NaN	NaN	NaN		29.4753
Acyl-CoA-binding protein	DBI	IC	NaN	NaN	NaN	NaN	NaN	NaN	28.759	28.5655	28.862			28.7289
Drebrin-like protein	DBNL	IC/S	NaN	NaN	NaN	29.1804	27.388	28.1186	NaN	NaN	NaN		28.229
Discoidin, CUB and LCCL domain-containing protein 1	DCBLD1	M	NaN	NaN	NaN	28.4036	27.4201	28.1749	NaN	NaN	NaN		27.9995
Discoidin, CUB and LCCL domain-containing protein 2	DCBLD2	IC/M	NaN	NaN	NaN	30.8661	29.4447	30.5702	NaN	NaN	NaN		30.2936
Netrin receptor DCC	DCC	IC/M	NaN	NaN	NaN	25.7036	23.9464	24.4272	NaN	NaN	NaN		24.6924
Dynactin subunit 3	DCTN3	IC	NaN	NaN	NaN	26.2773	26.375	26.7087	NaN	NaN	NaN		26.4537
Dynactin subunit 4	DCTN4	IC	NaN	NaN	NaN	25.3546	26.0521	26.2552	NaN	NaN	NaN		25.8873
DCN1-like protein 3	DCUN1D3	IC	NaN	NaN	NaN	28.0042	27.7854	28.4485	NaN	NaN	NaN		28.0794
N(G),N(G)-dimethylarginine dimethylaminohydrolase 1	DDAH1	IC	NaN	NaN	NaN	28.2744	26.6118	27.2881	27.0053	27.7121	27.1953		27.3914	27.3042
N(G),N(G)-dimethylarginine dimethylaminohydrolase 2	DDAH2	IC	NaN	NaN	NaN	29.5081	28.0452	28.3682	NaN	NaN	NaN		28.6405
Discoidin domain-containing receptor 2	DDR2	IC/M/S	NaN	NaN	NaN	28.8041	27.6585	28.0725	NaN	NaN	NaN		28.1784
ATP-dependent RNA helicase DDX19A;ATP-dependent RNA helicase DDX19B	DDX19A;DDX19B	IC	NaN	NaN	NaN	24.9271	23.9929	25.4103	NaN	NaN	NaN		24.7768
Protein diaphanous homolog 1	DIAPH1	IC	NaN	NaN	NaN	25.7042	24.2198	24.407	NaN	NaN	NaN		24.777
Disco-interacting protein 2 homolog B	DIP2B	IC	NaN	NaN	NaN	30.1363	30.3032	30.4344	NaN	NaN	NaN		30.2913
Disco-interacting protein 2 homolog C	DIP2C	IC/M	NaN	NaN	NaN	26.9494	26.5587	26.3781	NaN	NaN	NaN		26.6287
Neuroplastin	DKFZp566H1924;NPTN	IC/M	NaN	NaN	NaN	32.0267	31.3974	31.6247	NaN	NaN	NaN		31.6829
	DKFZp686J1372	IC	27.6938	26.4694	28.3165	27.7041	28.9969	29.5603	NaN	NaN	NaN	27.4932	28.7538
Dickkopf-related protein 3	DKK3	S	28.3121	NaN	NaN	NaN	NaN	NaN	30.3229	29.3231	30.3542	28.3121		30.0001
Disks large homolog 5	DLG5	IC	NaN	NaN	NaN	25.1354	25.7624	25.6787	NaN	NaN	NaN		25.5255
Disks large-associated protein 4	DLGAP4	IC	NaN	NaN	NaN	26.8957	26.526	26.9797	NaN	NaN	NaN		26.8005
Delta-like protein 4	DLL4	M	NaN	NaN	NaN	26.6331	24.7355	26.7117	NaN	NaN	NaN		26.0268
Deleted in malignant brain tumors 1 protein	DMBT1	S	NaN	NaN	NaN	26.3235	27.4321	26.7866	NaN	NaN	NaN		26.8474
Dystrophin	DMD	IC	NaN	NaN	NaN	27.2794	25.7734	26.7162	NaN	NaN	NaN		26.5897
DnaJ homolog subfamily B member 1	DNAJB1	IC	NaN	NaN	NaN	26.1785	25.7733	25.2931	NaN	NaN	NaN		25.7483
DnaJ homolog subfamily C member 13	DNAJC13	M	NaN	NaN	NaN	26.7434	26.175	25.6207	NaN	NaN	NaN		26.1797
DnaJ homolog subfamily C member 5	DNAJC5	M	NaN	NaN	NaN	27.5961	25.8214	26.4395	NaN	NaN	NaN		26.619
Dynamin-2	DNM2	IC	NaN	NaN	NaN	28.3229	27.38	27.8264	NaN	NaN	NaN		27.8431
Dedicator of cytokinesis protein 10	DOCK10	IC	NaN	NaN	NaN	NaN	NaN	NaN	34.44	34.0544	33.8956			34.13
Dedicator of cytokinesis protein 11	DOCK11	IC	NaN	NaN	NaN	24.5666	24.0218	24.3122	NaN	NaN	NaN		24.3002
Dedicator of cytokinesis protein 9	DOCK9	IC	NaN	NaN	NaN	24.0386	24.6588	26.2106	NaN	NaN	NaN		24.9694
Protein Dos	DOS	M/S	NaN	NaN	NaN	27.3378	27.2778	27.3853	NaN	NaN	NaN		27.3337
Dipeptidyl peptidase 3	DPP3	IC	NaN	NaN	NaN	27.7831	27.3887	27.6068	NaN	NaN	NaN		27.5929
Dipeptidyl peptidase 4;Dipeptidyl peptidase 4 membrane form;Dipeptidyl peptidase 4 soluble form	DPP4	IC/M	NaN	NaN	NaN	32.4879	32.145	32.2289	NaN	NaN	NaN		32.2873
Dihydropyrimidinase-related protein 2	DPYSL2	IC	NaN	NaN	NaN	31.1743	28.5785	28.0138	27.5348	27.1713	26.1782		29.2555	26.9615
Dihydropyrimidinase-related protein 3	DPYSL3	IC	NaN	NaN	NaN	28.5336	27.1463	26.9776	27.6934	27.2426	NaN		27.5525	27.468
Dystrobrevin alpha;Dystrobrevin;Dystrobrevin beta	DTNA;DTNB	IC/M	NaN	NaN	NaN	26.4298	26.9159	27.1057	NaN	NaN	NaN		26.8171
Dual specificity protein phosphatase 3	DUSP3	IC	NaN	NaN	NaN	26.1026	26.4785	26.3133	NaN	NaN	NaN		26.2981
Cytoplasmic dynein 1 light intermediate chain 2	DYNC1LI2	IC	NaN	NaN	NaN	25.829	26.0056	26.6513	NaN	NaN	NaN		26.162
Endothelin-converting enzyme 1	ECE1	IC/M	NaN	NaN	NaN	31.087	29.7072	29.8587	NaN	NaN	NaN		30.2176
Extracellular matrix protein 1	ECM1	S	33.2494	31.9634	33.17	28.4585	29.95	28.3143	32.2983	30.68	32.4933	32.7943	28.9076	31.8239
EGF-like repeat and discoidin I-like domain-containing protein 3	EDIL3	S	NaN	NaN	NaN	31.0309	30.6336	31.445	NaN	NaN	NaN		31.0365
Early endosome antigen 1	EEA1	IC	NaN	NaN	NaN	27.6393	28.5041	28.2305	NaN	NaN	NaN		28.1246
EGF-containing fibulin-like extracellular matrix protein 1	EFEMP1	IC/S	NaN	NaN	NaN	NaN	NaN	NaN	26.0736	26.3104	25.7972			26.0604
Ephrin-B1	EFNB1	M	NaN	NaN	NaN	29.3113	28.6667	29.1266	NaN	NaN	NaN		29.0349
Ephrin-B2	EFNB2	M	NaN	NaN	NaN	26.7595	26.9257	26.8291	NaN	NaN	NaN		26.8381
Epidermal growth factor receptor;Receptor protein-tyrosine kinase	EGFR	IC/M/S	25.5954	25.4939	27.0144	33.4345	32.865	33.6377	NaN	NaN	NaN	26.0345	33.3124
EH domain-containing protein 1	EHD1	IC	26.0381	22.9293	25.1208	33.6231	32.6683	33.4115	26.7584	26.1283	26.0929	24.696	33.2343	26.3265
EH domain-containing protein 2	EHD2	IC	NaN	NaN	NaN	32.2085	29.6051	30.1337	26.3781	26.0464	25.3479		30.6491	25.9241
EH domain-containing protein 3	EHD3	IC	NaN	NaN	NaN	29.1181	27.1894	28.4481	NaN	NaN	NaN		28.2519
EH domain-containing protein 4	EHD4	IC	NaN	NaN	NaN	30.1501	29.153	29.5643	NaN	NaN	NaN		29.6225
Translation initiation factor eIF-2B subunit gamma	EIF2B3	IC	NaN	NaN	NaN	24.2263	25.1767	25.4495	NaN	NaN	NaN		24.9508
Eukaryotic translation initiation factor 5	EIF5	IC	NaN	NaN	NaN	26.5522	25.1903	25.5779	NaN	NaN	NaN		25.7734
Protein phosphatase 1 regulatory subunit 29	ELFN2	M	NaN	NaN	NaN	27.5854	26.8902	28.199	NaN	NaN	NaN		27.5582
Engulfment and cell motility protein 2	ELMO2	IC	NaN	NaN	NaN	26.5728	26.1078	26.1556	NaN	NaN	NaN		26.2787
EMILIN-1	EMILIN1	IC/S	28.8485	25.8093	28.6665	31.5765	30.2218	31.3099	29.919	28.9462	30.1443	27.7748	31.036	29.6698
Endoglin	ENG	M	25.9746	NaN	NaN	32.6159	31.2517	32.1331	NaN	NaN	NaN	25.9746	32.0002
Enolase-phosphatase E1	ENOPH1	IC	NaN	NaN	NaN	NaN	NaN	NaN	25.8565	26.5746	NaN			26.2155
Ectonucleotide pyrophosphatase/phosphodiesterase family member 1;Alkaline phosphodiesterase I;Nucleotide pyrophosphatase	ENPP1	M	NaN	NaN	NaN	30.0005	29.9931	31.2866	NaN	NaN	NaN		30.4267
Ectonucleotide pyrophosphatase/phosphodiesterase family member 2	ENPP2	IC/M	NaN	NaN	NaN	NaN	NaN	NaN	28.5697	28.5135	28.4543			28.5125
Alpha-endosulfine	ENSA	IC	NaN	NaN	NaN	26.5581	26.8515	27.8162	NaN	NaN	NaN		27.0753
Band 4.1-like protein 1	EPB41L1	IC	NaN	NaN	NaN	26.8595	26.8448	27.0408	NaN	NaN	NaN		26.915
	EPB41L1	IC	NaN	NaN	NaN	27.1214	26.0871	25.9576	NaN	NaN	NaN		26.3887
Band 4.1-like protein 2	EPB41L2	IC	NaN	NaN	NaN	31.2805	30.1972	30.6614	NaN	NaN	NaN		30.713
Band 4.1-like protein 5	EPB41L5	IC	NaN	NaN	NaN	26.5931	26.4471	26.5792	NaN	NaN	NaN		26.5398
Ephrin type-A receptor 2	EPHA2	M	NaN	27.6428	28.3272	32.6513	32.7821	33.3443	NaN	NaN	NaN	27.985	32.9259
Receptor protein-tyrosine kinase;Ephrin type-A receptor 4	EPHA4	IC/M/S	NaN	NaN	NaN	28.6324	27.5198	27.8863	NaN	NaN	NaN		28.0129
Ephrin type-B receptor 2;Receptor protein-tyrosine kinase	EPHB2	M/S	NaN	NaN	NaN	31.513	30.2209	31.1953	NaN	NaN	NaN		30.9764
Receptor tyrosine-protein kinase erbB-2;Receptor protein-tyrosine kinase	ERBB2	IC/M	NaN	NaN	NaN	24.8467	24.4778	24.5328	NaN	NaN	NaN		24.6191
Proepiregulin;Epiregulin	EREG	M	NaN	NaN	NaN	27.481	27.6321	26.0299	NaN	NaN	NaN		27.0477
Endoplasmic reticulum resident protein 44	ERP44	S	NaN	NaN	NaN	26.1826	27.5989	26.1789	NaN	NaN	NaN		26.6535
S-formylglutathione hydrolase	ESD	IC	NaN	NaN	NaN	29.2556	28.4986	28.9472	NaN	NaN	NaN		28.9005
Estrogen receptor	ESR1	IC	28.3923	NaN	26.1069	32.2248	31.1314	32.0013	31.0619	30.6401	30.8474	27.2496	31.7858	30.8498
Eukaryotic peptide chain release factor subunit 1	ETF1	IC	NaN	NaN	NaN	26.7613	26.9229	26.6499	NaN	NaN	NaN		26.778
Persulfide dioxygenase ETHE1, mitochondrial	ETHE1	IC	NaN	NaN	NaN	27.1646	27.5308	27.4753	NaN	NaN	NaN		27.3902
Protein eva-1 homolog A	EVA1A	IC	NaN	NaN	NaN	25.4198	25.8073	26.2678	NaN	NaN	NaN		25.8316
Protein eva-1 homolog B	EVA1B	IC	NaN	NaN	NaN	31.3998	31.3219	32.3459	NaN	NaN	NaN		31.6892
Exocyst complex component 4	EXOC4	IC	NaN	NaN	NaN	26.7868	26.4081	26.4918	NaN	NaN	NaN		26.5622
Exocyst complex component 5	EXOC5	IC	NaN	NaN	NaN	26.0879	25.1534	25.9782	NaN	NaN	NaN		25.7398
Exocyst complex component 7	EXOC7	IC	NaN	NaN	NaN	26	25.9124	26.3972	NaN	NaN	NaN		26.1032
Exocyst complex component 8	EXOC8	IC	NaN	NaN	NaN	27.7517	27.4028	27.257	NaN	NaN	NaN		27.4705
Coagulation factor X;Factor X light chain;Factor X heavy chain;Activated factor Xa heavy chain	F10	S	27.0195	29.8967	27.6487	NaN	NaN	NaN	26.6566	27.1563	27.3699	28.1883		27.0609
Coagulation factor XI;Coagulation factor XIa heavy chain;Coagulation factor XIa light chain	F11	IC/S	29.1279	NaN	28.3076	NaN	NaN	NaN	NaN	NaN	NaN	28.7177
Proteinase-activated receptor 1	F2R	M/S	NaN	NaN	NaN	28.242	27.0733	27.9048	NaN	NaN	NaN		27.74
Proteinase-activated receptor 2;Proteinase-activated receptor 2, alternate cleaved 1;Proteinase-activated receptor 2, alternate cleaved 2	F2RL1	M	NaN	NaN	NaN	26.5108	24.6926	25.1413	NaN	NaN	NaN		25.4482
Tissue factor	F3	IC/M	28.6766	NaN	29.4303	32.0439	30.4955	32.1586	NaN	NaN	NaN	29.0534	31.566
Fatty acid-binding protein, liver	FABP1	IC	28.6467	28.1503	28.4203	NaN	NaN	NaN	27.2207	27.644	NaN	28.4058		27.4323
Fatty acid-binding protein, epidermal	FABP5	IC	NaN	26.0558	26.1058	29.9854	30.0201	30.384	NaN	NaN	NaN	26.0808	30.1298
Fumarylacetoacetase	FAH	IC	NaN	NaN	NaN	NaN	NaN	NaN	25.5374	25.5281	25.4525			25.506
Protein NOXP20	FAM114A1	IC	NaN	NaN	NaN	28.274	27.3903	27.6216	NaN	NaN	NaN		27.7619
	FAM126A	IC	NaN	NaN	NaN	25.8608	25.9643	26.2681	NaN	NaN	NaN		26.0311
Niban-like protein 1	FAM129B	IC	NaN	NaN	NaN	33.2043	29.1071	29.4751	26.5407	25.8694	25.5628		30.5955	25.991
Protein FAM171A1	FAM171A1	M/S	NaN	NaN	NaN	27.3194	26.695	27.7249	NaN	NaN	NaN		27.2464
Protein FAM171A2	FAM171A2	M	NaN	NaN	NaN	25.7857	25.8051	26.6832	NaN	NaN	NaN		26.0914
Protein FAM171B	FAM171B	M/S	NaN	NaN	NaN	28.1844	28.1004	29.3169	NaN	NaN	NaN		28.5339
Protein FAM49B	FAM49B	IC	NaN	NaN	NaN	30.2489	29.2498	29.8524	NaN	NaN	NaN		29.7837
Protein FAM65A	FAM65A	IC	NaN	NaN	NaN	26.6167	26.1928	26.7419	NaN	NaN	NaN		26.5171
Prolyl endopeptidase FAP;Antiplasmin-cleaving enzyme FAP, soluble form	FAP	IC/S	NaN	NaN	NaN	30.6852	30.1476	30.0735	NaN	NaN	NaN		30.3021
Tumor necrosis factor receptor superfamily member 6	FAS	M/S	NaN	NaN	NaN	31.4226	30.8321	31.3207	NaN	NaN	NaN		31.1918
Protocadherin Fat 1;Protocadherin Fat 1, nuclear form	FAT1	IC/M/S	27.3673	NaN	25.3708	34.3796	32.4566	33.4025	NaN	NaN	NaN	26.369	33.4129
Protocadherin Fat 4	FAT4	M	NaN	NaN	NaN	28.4999	28.3081	28.6161	NaN	NaN	NaN		28.4747
Fibrillin-1	FBN1	S	NaN	NaN	NaN	NaN	NaN	NaN	28.3762	27.9804	28.7184			28.3583
Fermitin family homolog 2	FERMT2	IC	NaN	NaN	NaN	29.9986	28.9774	29.1597	NaN	NaN	NaN		29.3786
Fibroblast growth factor receptor;Fibroblast growth factor receptor 1	FGFR1	IC/M/S	NaN	NaN	NaN	25.1349	23.8948	23.9989	NaN	NaN	NaN		24.3429
Fibrinogen gamma chain	FGG	IC/S	NaN	NaN	NaN	25.8679	25.2757	25.7175	NaN	NaN	NaN		25.6204
Fibroleukin	FGL2	S	26.8757	25.8567	NaN	NaN	NaN	NaN	NaN	NaN	NaN	26.3662
Fumarate hydratase, mitochondrial	FH	IC	NaN	NaN	NaN	24.944	25.609	25.4132	NaN	NaN	NaN		25.3221
Four and a half LIM domains protein 2	FHL2	IC	NaN	NaN	NaN	30.4581	30.1084	30.4642	28.9408	28.5757	28.4368		30.3435	28.6511
Peptidyl-prolyl cis-trans isomerase FKBP10	FKBP10	IC/S	NaN	NaN	NaN	25.6673	27.5786	26.4505	NaN	NaN	NaN		26.5655
Leucine-rich repeat transmembrane protein FLRT3	FLRT3	M	NaN	NaN	NaN	29.8939	28.9762	29.9278	NaN	NaN	NaN		29.5993
Formin-like protein 3	FMNL3	IC	NaN	NaN	NaN	29.671	29.2315	29.7432	NaN	NaN	NaN		29.5486
Fibromodulin	FMOD	S	NaN	NaN	NaN	NaN	NaN	NaN	28.0654	28.3183	28.13			28.1712
Fibronectin;Anastellin;Ugl-Y1;Ugl-Y2;Ugl-Y3	FN1	IC/S	37.1911	35.9582	36.6274	34.0927	34.9835	33.7948	36.3636	35.3488	35.5884	36.5922	34.2903	35.7669
Ketosamine-3-kinase	FN3KRP	IC	NaN	NaN	NaN	26.0478	25.4277	25.0999	NaN	NaN	NaN		25.5252
FERM domain-containing protein 6	FRMD6	IC	NaN	NaN	NaN	27.6992	25.9467	26.473	NaN	NaN	NaN		26.7063
Follistatin	FST	IC/S	27.682	27.1053	NaN	NaN	NaN	NaN	NaN	NaN	NaN	27.3937
Follistatin-related protein 1	FSTL1	IC/S	31.8907	29.5242	31.5345	NaN	29.0711	27.2565	31.2156	29.8381	31.0175	30.9831	28.1638	30.6904
Ferritin heavy chain;Ferritin heavy chain, N-terminally processed;Ferritin	FTH1	IC	27.2235	27.9655	28.002	28.0228	29.4299	29.1708	NaN	NaN	NaN	27.7303	28.8745
Ferritin light chain	FTL	IC	NaN	NaN	NaN	26.7643	28.1485	27.4853	NaN	NaN	NaN		27.4661
Frizzled-6	FZD6	M	NaN	NaN	NaN	27.3782	26.5392	26.9187	NaN	NaN	NaN		26.9454
Glucose-6-phosphate 1-dehydrogenase	G6PD	IC	25.6862	25.943	26.287	31.9226	31.4275	31.5973	27.779	27.3028	27.0289	25.9721	31.6491	27.3702
Gamma-aminobutyric acid receptor-associated protein	GABARAP	IC	NaN	NaN	NaN	26.0934	25.462	25.8428	NaN	NaN	NaN		25.7994
Galactokinase	GALK1	IC	NaN	NaN	NaN	28.135	28.4095	27.4961	NaN	NaN	NaN		28.0135
Polypeptide N-acetylgalactosaminyltransferase 2;Polypeptide N-acetylgalactosaminyltransferase 2 soluble form	GALNT2	S	NaN	NaN	NaN	23.5585	26.274	23.6107	NaN	NaN	NaN		24.481
Neuromodulin	GAP43	IC	NaN	NaN	NaN	25.4066	24.0209	23.9972	NaN	NaN	NaN		24.4749
1,4-alpha-glucan-branching enzyme	GBE1	IC	NaN	NaN	NaN	28.8338	27.8588	28.0042	27.7745	27.4966	27.4543		28.2323	27.5751
Glutamate--cysteine ligase catalytic subunit	GCLC	IC/M	NaN	NaN	NaN	26.6327	26.1693	26.3901	NaN	NaN	NaN		26.3974
Growth/differentiation factor 15	GDF15	IC/M	29.4525	30.3745	30.7563	30.8459	32.2123	31.173	31.7305	32.0176	31.3196	30.1944	31.4104	31.6892
Glutamine--fructose-6-phosphate aminotransferase [isomerizing] 1	GFPT1	IC/M	NaN	NaN	NaN	28.6114	28.7106	28.2849	NaN	NaN	NaN		28.5356
Glutamine--fructose-6-phosphate aminotransferase [isomerizing] 2	GFPT2	IC/M/S	NaN	NaN	NaN	26.9371	25.5492	25.271	NaN	NaN	NaN		25.9191
Gamma-glutamyltranspeptidase 1;Gamma-glutamyltranspeptidase 1 heavy chain;Gamma-glutamyltranspeptidase 1 light chain;Putative gamma-glutamyltranspeptidase 3;Putative gamma-glutamyltranspeptidase 3 heavy chain;Putative gamma-glutamyltranspeptidase 3 light chain	GGT1;GGT3P;GGT2	IC/M/S	NaN	NaN	NaN	28.7372	28.6084	28.8861	NaN	NaN	NaN		28.7439
ARF GTPase-activating protein GIT2	GIT2	IC	NaN	NaN	NaN	26.2809	26.0868	26.6063	NaN	NaN	NaN		26.3246
Gap junction alpha-1 protein	GJA1	M	NaN	NaN	NaN	31.8696	28.2802	31.8516	NaN	NaN	NaN		30.6671
Golgi apparatus protein 1	GLG1	IC/M/S	NaN	NaN	NaN	27.2559	28.2646	26.6502	NaN	NaN	NaN		27.3903
Glioma pathogenesis-related protein 1	GLIPR1	IC/M/S	NaN	NaN	NaN	27.7553	27.6327	27.5832	NaN	NaN	NaN		27.6571
Golgi-associated plant pathogenesis-related protein 1	GLIPR2	IC	NaN	NaN	NaN	30.4891	29.8081	30.04	NaN	NaN	NaN		30.1124
Glyoxalase domain-containing protein 4	GLOD4	IC	NaN	NaN	NaN	28.0791	27.8084	28.2684	NaN	NaN	NaN		28.052
Glutaredoxin-1	GLRX	IC	NaN	NaN	NaN	29.0487	28.6635	29.0558	NaN	NaN	NaN		28.9227
Glutaredoxin-3	GLRX3	IC	NaN	NaN	NaN	28.644	27.992	28.7337	NaN	NaN	NaN		28.4566
Glia maturation factor beta	GMFB	IC	NaN	NaN	NaN	27.5349	26.6421	27.4214	NaN	NaN	NaN		27.1995
Mannose-1-phosphate guanyltransferase alpha	GMPPA	IC	NaN	NaN	NaN	26.5331	26.1359	25.944	NaN	NaN	NaN		26.2043
GMP reductase;GMP reductase 2	GMPR2	IC	NaN	NaN	NaN	26.2407	25.2662	25.6301	NaN	NaN	NaN		25.7124
Guanine nucleotide-binding protein subunit alpha-12	GNA12	IC	NaN	NaN	NaN	25.7522	26.2238	26.2542	NaN	NaN	NaN		26.0767
Guanine nucleotide-binding protein subunit alpha-13	GNA13	IC	NaN	NaN	NaN	30.9344	30.1105	30.4145	NaN	NaN	NaN		30.4864
Guanine nucleotide-binding protein G(I)/G(S)/G(O) subunit gamma-10	GNG10	IC	NaN	NaN	NaN	28.3418	27.3211	27.9103	NaN	NaN	NaN		27.8578
Guanine nucleotide-binding protein G(I)/G(S)/G(O) subunit gamma-11	GNG11	IC	NaN	NaN	NaN	27.3773	27.1607	27.9343	NaN	NaN	NaN		27.4908
Guanine nucleotide-binding protein G(I)/G(S)/G(O) subunit gamma-2;Guanine nucleotide-binding protein subunit gamma	GNG2	IC	NaN	NaN	NaN	31.2744	29.5204	30.3832	NaN	NaN	NaN		30.3927
Guanine nucleotide-binding protein-like 1	GNL1	IC	NaN	NaN	NaN	24.2087	24.117	24.8222	NaN	NaN	NaN		24.3826
Golgin subfamily A member 7	GOLGA7	IC	NaN	NaN	NaN	27.6393	27.2836	27.297	NaN	NaN	NaN		27.4066
Golgi integral membrane protein 4	GOLIM4	M	NaN	NaN	NaN	26.8242	27.5411	26.147	NaN	NaN	NaN		26.8374
Aspartate aminotransferase, cytoplasmic	GOT1	IC	NaN	NaN	NaN	28.0281	27.8116	27.7383	NaN	NaN	NaN		27.8593
Glypican-1;Secreted glypican-1	GPC1	IC/M/S	27.4289	27.793	27.9258	28.0729	27.761	27.4023	26.9647	NaN	26.8898	27.7159	27.7454	26.9272
Ovarian cancer G-protein coupled receptor 1	GPR68	M	NaN	NaN	NaN	25.9004	25.6025	25.4444	NaN	NaN	NaN		25.6491
G protein-regulated inducer of neurite outgrowth 1	GPRIN1	IC	NaN	NaN	NaN	29.3562	29.5014	29.9349	NaN	NaN	NaN		29.5975
COP9 signalosome complex subunit 1	GPS1	IC	NaN	NaN	NaN	25.8138	25.499	25.1806	NaN	NaN	NaN		25.4978
G-protein-signaling modulator 1	GPSM1	IC	NaN	NaN	NaN	26.7275	26.0544	25.8509	NaN	NaN	NaN		26.211
Glutathione peroxidase;Glutathione peroxidase 1	GPX1	IC	NaN	NaN	NaN	27.7052	26.7977	25.6659	NaN	NaN	NaN		26.7229
Glutathione peroxidase;Glutathione peroxidase 3;Glutathione peroxidase 6;Epididymal secretory glutathione peroxidase	GPX3;GPX6;GPX5	IC/S	NaN	NaN	NaN	25.5424	25.9242	26.6381	28.0355	28.561	27.9777		26.0349	28.1914
Growth factor receptor-bound protein 2	GRB2	IC	NaN	NaN	NaN	27.0674	26.5375	27.3639	NaN	NaN	NaN		26.9896
Gremlin-1	GREM1	S	28.381	29.216	28.9206	30.8549	31.7073	31.2091	NaN	NaN	NaN	28.8392	31.2571
Glyoxylate reductase/hydroxypyruvate reductase	GRHPR	IC	NaN	NaN	NaN	27.4771	26.7979	27.3694	NaN	NaN	NaN		27.2148
G protein-coupled receptor kinase 5	GRK5	IC	NaN	NaN	NaN	28.5863	27.7679	28.694	NaN	NaN	NaN		28.3494
Granulins;Acrogranin;Paragranulin;Granulin-1;Granulin-2;Granulin-3;Granulin-4;Granulin-5;Granulin-6;Granulin-7	GRN	IC/S	26.574	26.2602	26.5632	25.7452	26.7509	26.0379	NaN	NaN	NaN	26.4658	26.178
Glycogen synthase kinase-3 alpha	GSK3A	IC	NaN	NaN	NaN	25.9261	25.0684	25.3662	NaN	NaN	NaN		25.4536
Glycogen synthase kinase-3 beta	GSK3B	IC	NaN	NaN	NaN	26.77	26.2709	26.4651	NaN	NaN	NaN		26.502
Glutathione reductase, mitochondrial	GSR	IC	NaN	NaN	NaN	26.6262	26.9008	26.5691	NaN	NaN	NaN		26.6987
Glutathione synthetase	GSS	IC	NaN	NaN	NaN	26.9043	26.2576	26.5764	NaN	NaN	NaN		26.5794
Glutathione S-transferase A3	GSTA3	IC	NaN	NaN	NaN	NaN	NaN	NaN	26.0395	25.9902	25.4562			25.8286
Hyaluronan-binding protein 2;Hyaluronan-binding protein 2 50 kDa heavy chain;Hyaluronan-binding protein 2 50 kDa heavy chain alternate form;Hyaluronan-binding protein 2 27 kDa light chain;Hyaluronan-binding protein 2 27 kDa light chain alternate form	HABP2	IC/S	25.8019	25.7462	27.0246	NaN	NaN	NaN	NaN	NaN	NaN	26.1909
Hydroxyacylglutathione hydrolase, mitochondrial	HAGH	IC	27.0736	27.1214	27.3993	28.5794	27.8078	28.3185	27.8954	28.3264	27.7407	27.1981	28.2352	27.9875
Casein kinase I isoform gamma-1	hCG_2004507;CSNK1G1	IC/M	NaN	NaN	NaN	28.2003	27.7521	28.2724	NaN	NaN	NaN		28.0749
Heme-binding protein 1	HEBP1	IC	NaN	NaN	NaN	27.0796	26.0228	27.2154	NaN	NaN	NaN		26.7726
Heme-binding protein 2	HEBP2	IC	NaN	NaN	NaN	27.6619	27.7856	28.4355	28.0311	NaN	NaN		27.961	28.0311
Probable E3 ubiquitin-protein ligase HERC4	HERC4	IC/M	NaN	NaN	NaN	26.3229	25.0315	25.4555	NaN	NaN	NaN		25.6033
Beta-hexosaminidase;Beta-hexosaminidase subunit alpha	HEXA	S	NaN	NaN	NaN	NaN	NaN	NaN	25.7498	25.3183	25.9247			25.6643
Beta-hexosaminidase subunit beta;Beta-hexosaminidase subunit beta chain B;Beta-hexosaminidase subunit beta chain A	HEXB	IC/S	NaN	NaN	NaN	NaN	NaN	NaN	27.059	27.15	27.1782			27.129
Hepatocyte growth factor;Hepatocyte growth factor alpha chain;Hepatocyte growth factor beta chain	HGF	IC/S	NaN	NaN	NaN	NaN	NaN	NaN	29.3173	27.6118	28.6294			28.5195
Hepatocyte growth factor activator;Hepatocyte growth factor activator short chain;Hepatocyte growth factor activator long chain	HGFAC	S	27.8719	28.8176	28.4588	NaN	NaN	NaN	29.664	29.1237	29.6108	28.3828		29.4662
Hepatocyte growth factor-regulated tyrosine kinase substrate	HGS	IC	NaN	NaN	NaN	27.8721	27.3361	27.8287	27.4387	NaN	26.9612		27.679	27.2
Histidine triad nucleotide-binding protein 1	HINT1	IC	26.5449	NaN	27.7549	30.7278	30.4352	30.8612	29.2964	29.2795	29.249	27.1499	30.6747	29.275
Histidine triad nucleotide-binding protein 3	HINT3	IC	NaN	NaN	NaN	28.6143	25.8825	26.882	NaN	NaN	NaN		27.1263
HLA class I histocompatibility antigen, B-41 alpha chain	HLA-B	IC/M	NaN	NaN	NaN	30.07	28.1089	28.7508	NaN	NaN	NaN		28.9766
HLA class I histocompatibility antigen, B-48 alpha chain	HLA-B	IC/M	NaN	NaN	NaN	29.2042	27.9904	28.6529	NaN	NaN	NaN		28.6158
HLA class I histocompatibility antigen, B-40 alpha chain;HLA class I histocompatibility antigen, B-47 alpha chain	HLA-B	IC/M	NaN	NaN	NaN	31.6687	30.3237	31.5837	NaN	NaN	NaN		31.192
HLA class I histocompatibility antigen, B-82 alpha chain	HLA-B	IC/M	NaN	NaN	NaN	29.7658	27.9629	28.9113	NaN	NaN	NaN		28.88
HLA class I histocompatibility antigen, Cw-7 alpha chain	HLA-C	M/S	NaN	NaN	NaN	28.5037	27.3758	28.8588	27.9278	NaN	NaN		28.2461	27.9278
HLA class I histocompatibility antigen, Cw-3 alpha chain	HLA-C	M/S	NaN	NaN	NaN	31.3991	28.8156	29.8542	27.259	26.2593	28.9262		30.023	27.4815
Hematological and neurological expressed 1 protein;Hematological and neurological expressed 1 protein, N-terminally processed	HN1	IC	NaN	NaN	NaN	25.9081	27.1668	27.7629	NaN	NaN	NaN		26.946
Hippocalcin-like protein 1;Neuron-specific calcium-binding protein hippocalcin	HPCAL1;HPCA	IC	NaN	NaN	NaN	29.0367	26.1187	26.6524	28.1231	26.85	26.8545		27.2693	27.2758
4-hydroxyphenylpyruvate dioxygenase	HPD	IC	NaN	NaN	NaN	NaN	NaN	NaN	NaN	NaN	NaN
Putative heat shock protein HSP 90-beta 2	HSP90AB2P	IC	NaN	NaN	NaN	27.9267	26.9466	28.3351	NaN	NaN	NaN		27.7361
Heat shock protein beta-1	HSPB1	IC	27.5751	NaN	NaN	31.4959	30.6726	30.6847	29.4433	29.3353	27.6398	27.5751	30.9511	28.8061
Heat shock protein beta-6	HSPB6	IC	NaN	NaN	NaN	27.8583	27.2019	27.6181	NaN	NaN	NaN		27.5595
Basement membrane-specific heparan sulfate proteoglycan core protein;Endorepellin;LG3 peptide	HSPG2	IC/S	28.4471	28.61	28.6702	NaN	NaN	NaN	28.1044	27.6749	27.9761	28.5758		27.9185
Serine protease HTRA1	HTRA1	IC/S	NaN	NaN	NaN	27.3005	27.1005	28.2115	28.4149	27.287	28.767		27.5375	28.1563
Intercellular adhesion molecule 1	ICAM1	M/S	28.5431	27.8884	28.2885	34.9135	34.7939	34.7997	26.1084	25.7753	27.2445	28.24	34.8357	26.3761
Intercellular adhesion molecule 5	ICAM5	IC/M	NaN	NaN	NaN	29.3241	27.4403	27.801	NaN	NaN	NaN		28.1885
Isocitrate dehydrogenase [NADP] cytoplasmic	IDH1	IC	NaN	NaN	NaN	28.832	27.7239	27.1198	27.5017	26.5039	27.2376		27.8919	27.0811
Isopentenyl-diphosphate Delta-isomerase 1	IDI1	IC	NaN	NaN	NaN	26.5056	26.2667	26.8419	NaN	NaN	NaN		26.5381
Tyrosine-protein kinase receptor;Insulin-like growth factor 1 receptor;Insulin-like growth factor 1 receptor alpha chain;Insulin-like growth factor 1 receptor beta chain	IGF1R	IC/M	NaN	NaN	NaN	25.9891	25.8451	25.6749	NaN	NaN	NaN		25.8364
Insulin-like growth factor II;Insulin-like growth factor II;Insulin-like growth factor II Ala-25 Del;Preptin	IGF2	M/S	29.6275	29.198	29.5851	NaN	NaN	NaN	28.8018	28.1505	28.6413	29.4702		28.5312
Cation-independent mannose-6-phosphate receptor	IGF2R	IC/M	28.4906	27.7131	28.7904	28.0325	28.9866	27.7029	28.4333	29.1054	28.8122	28.3313	28.2407	28.7836
Insulin-like growth factor-binding protein complex acid labile subunit	IGFALS	IC/M/S	NaN	NaN	NaN	NaN	NaN	NaN	27.8081	27.5928	27.3911			27.5973
Insulin-like growth factor-binding protein 2	IGFBP2	IC/S	30.1398	28.8596	29.2589	NaN	NaN	NaN	32.4968	32.3934	32.3202	29.4195		32.4035
Insulin-like growth factor-binding protein 3	IGFBP3	IC/S	27.967	26.9388	26.9275	NaN	NaN	NaN	NaN	NaN	NaN	27.2777
Insulin-like growth factor-binding protein 4	IGFBP4	S	32.7275	31.9035	32.2798	NaN	NaN	NaN	32.4725	30.9747	32.7019	32.3036		32.0497
Insulin-like growth factor-binding protein 5	IGFBP5	S	32.9205	31.587	32.8391	29.8021	31.2006	31.8049	34.4902	32.3249	33.2092	32.4489	30.9359	33.3414
Insulin-like growth factor-binding protein 6	IGFBP6	S	30.843	NaN	26.1421	NaN	NaN	NaN	30.8767	27.9264	28.2252	28.4925		29.0094
Insulin-like growth factor-binding protein 7	IGFBP7	S	31.8275	29.9292	31.8595	NaN	29.018	26.7929	30.5743	28.6724	30.3932	31.2054	27.9054	29.8799
Immunoglobulin superfamily member 8	IGSF8	M/S	28.4848	NaN	28.0734	32.2645	31.0172	31.8054	NaN	NaN	NaN	28.2791	31.6957
Interleukin-1 beta	IL1B	IC	NaN	NaN	NaN	28.7411	27.5904	28.5335	NaN	NaN	NaN		28.2883
Interleukin-1 receptor accessory protein	IL1RAP	IC/M/S	26.8994	NaN	NaN	27.454	25.9923	26.5244	NaN	NaN	NaN	26.8994	26.6569
Interleukin-6	IL6	IC/S	28.5822	NaN	29.0497	NaN	30.2159	27.8566	29.1378	27.7094	29.567	28.8159	29.0362	28.8048
Interleukin-6 receptor subunit beta	IL6ST	M/S	NaN	NaN	NaN	28.5448	27.5065	27.4789	NaN	NaN	NaN		27.8434
Integrin-linked protein kinase	ILK	IC	NaN	NaN	NaN	30.7712	30.446	30.5187	NaN	NaN	NaN		30.5786
Inositol monophosphatase 1	IMPA1	IC	NaN	NaN	NaN	26.9871	26.4666	26.5686	NaN	NaN	NaN		26.6741
Inositol monophosphatase 3	IMPAD1	IC/M	NaN	NaN	NaN	25.797	25.1991	24.693	NaN	NaN	NaN		25.2297
Inhibin beta A chain	INHBA	S	30.5982	29.4552	30.3258	27.2867	28.0821	26.2175	32.8061	30.0061	32.4018	30.1264	27.1954	31.738
Type I inositol 1,4,5-trisphosphate 5-phosphatase	INPP5A	IC/S	NaN	NaN	NaN	28.272	27.3146	27.9685	NaN	NaN	NaN		27.8517
Immunity-related GTPase family Q protein	IRGQ	IC	NaN	NaN	NaN	27.3447	27.108	27.3117	NaN	NaN	NaN		27.2548
Ubiquitin-like protein ISG15	ISG15	IC	NaN	NaN	NaN	NaN	NaN	NaN	25.0024	NaN	24.5231			24.7627
IST1 homolog	IST1	IC	NaN	NaN	NaN	29.7213	29.4763	29.7014	NaN	NaN	NaN		29.633
E3 ubiquitin-protein ligase Itchy homolog	ITCH	IC	NaN	NaN	NaN	27.2804	26.7507	27.0188	NaN	NaN	NaN		27.0166
Protein ITFG3	ITFG3	IC/M	NaN	NaN	NaN	30.1179	29.3692	29.6734	NaN	NaN	NaN		29.7202
Integrin alpha-1	ITGA1	M	27.034	25.5442	28.1854	33.7791	32.9445	34.088	NaN	NaN	NaN	26.9212	33.6039
Integrin alpha-11	ITGA11	M	NaN	NaN	NaN	30.4142	29.0944	30.2449	NaN	NaN	NaN		29.9178
	ITGA2	M	NaN	28.4635	27.7347	31.1146	30.8097	30.9788	NaN	NaN	NaN	28.0991	30.9677
Integrin alpha-2	ITGA2	M	31.5098	31.1999	31.2865	36.0222	36.1349	36.0439	29.3734	27.3654	28.5751	31.332	36.067	28.438
Integrin alpha-3;Integrin alpha-3 heavy chain;Integrin alpha-3 light chain	ITGA3	IC/M	25.7523	27.4866	28.5004	33.9242	33.2464	33.7869	NaN	NaN	NaN	27.2464	33.6525
Integrin alpha-4	ITGA4	M/S	NaN	NaN	NaN	30.0305	29.1185	29.9093	NaN	NaN	NaN		29.6861
Integrin alpha-5;Integrin alpha-5 heavy chain;Integrin alpha-5 light chain	ITGA5	M	26.1977	28.309	28.6534	32.5636	32.3342	32.5716	NaN	NaN	NaN	27.72	32.4898
Integrin alpha-6;Integrin alpha-6 heavy chain;Integrin alpha-6 light chain;Processed integrin alpha-6	ITGA6	IC/M	NaN	NaN	NaN	32.2099	31.9504	32.4179	NaN	NaN	NaN		32.1927
Integrin alpha-7;Integrin alpha-7 heavy chain;Integrin alpha-7 light chain;Integrin alpha-7 70 kDa form	ITGA7	IC/M	NaN	NaN	NaN	28.8102	26.706	26.6591	NaN	NaN	NaN		27.3918
Integrin alpha-V;Integrin alpha-V heavy chain;Integrin alpha-V light chain	ITGAV	IC/M	27.0941	26.4025	26.9131	34.0237	33.2531	33.5535	23.4251	NaN	NaN	26.8032	33.6101	23.4251
Integrin beta-1-binding protein 1	ITGB1BP1	IC	NaN	NaN	NaN	26.1167	25.2831	25.6201	NaN	NaN	NaN		25.6733
Integrin beta-3;Integrin beta	ITGB3	M/S	NaN	NaN	NaN	32.9942	32.6145	32.6584	NaN	NaN	NaN		32.7557
Integrin beta-5	ITGB5	IC/M	NaN	NaN	26.5177	32.9996	32.1022	32.9308	NaN	NaN	NaN	26.5177	32.6775
Integrin beta-8	ITGB8	M	NaN	NaN	NaN	29.7035	27.2458	27.1364	NaN	NaN	NaN		28.0286
Inosine triphosphate pyrophosphatase	ITPA	IC	NaN	NaN	NaN	25.1825	25.3289	25.8991	NaN	NaN	NaN		25.4701
Protein jagged-1	JAG1	IC/M	NaN	NaN	NaN	27.3164	26.2141	27.3902	NaN	NaN	NaN		26.9736
Junctional adhesion molecule C	JAM3	IC/M	NaN	NaN	NaN	28.3682	27.2186	27.4121	NaN	NaN	NaN		27.6663
Kinase D-interacting substrate of 220 kDa	KIDINS220	IC/M	NaN	NaN	NaN	26.7381	27.0731	26.8784	NaN	NaN	NaN		26.8965
Kin of IRRE-like protein 1	KIRREL	M	NaN	NaN	NaN	29.8544	29.2426	29.5832	NaN	NaN	NaN		29.56
Kinesin light chain 1	KLC1	IC	NaN	NaN	NaN	29.5778	28.6528	28.9594	NaN	NaN	NaN		29.0633
Kinesin light chain 2	KLC2	IC	NaN	NaN	NaN	26.7783	26.7292	26.8817	NaN	NaN	NaN		26.7964
Plasma kallikrein;Plasma kallikrein heavy chain;Plasma kallikrein light chain	KLKB1	IC/S	26.7008	28.2184	26.1852	NaN	NaN	NaN	NaN	NaN	NaN	27.0348
Importin subunit alpha-4	KPNA3	IC	NaN	NaN	NaN	26.0847	24.9397	25.2515	NaN	NaN	NaN		25.4253
Krev interaction trapped protein 1	KRIT1	IC	NaN	NaN	NaN	27.0284	26.3175	27.1496	NaN	NaN	NaN		26.8318
Neural cell adhesion molecule L1	L1CAM	IC/M/S	NaN	NaN	NaN	28.7874	25.9484	27.8937	NaN	NaN	NaN		27.5432
Laminin subunit alpha-4	LAMA4	IC/S	28.0178	NaN	27.8041	28.7343	27.3449	29.2217	26.8599	NaN	NaN	27.9109	28.4337	26.8599
Laminin subunit alpha-5	LAMA5	IC/S	26.9141	NaN	NaN	29.9745	27.1201	28.5675	NaN	NaN	NaN	26.9141	28.554
Laminin subunit beta-1	LAMB1	IC/S	29.4088	26.9025	29.1525	30.9128	28.5144	30.4262	29.1178	28.348	29.4799	28.488	29.9511	28.9819
Laminin subunit gamma-1	LAMC1	IC/S	30.0535	27.4826	29.5146	30.7218	28.92	30.1706	30.0778	29.3243	29.274	29.0169	29.9375	29.5587
Lysosome-associated membrane glycoprotein 1	LAMP1	M	NaN	NaN	NaN	29.0881	29.7745	28.7496	NaN	NaN	NaN		29.2041
Lysosome-associated membrane glycoprotein 2	LAMP2	M	NaN	NaN	NaN	25.4099	26.4643	26.4551	NaN	NaN	NaN		26.1098
Ragulator complex protein LAMTOR1	LAMTOR1	IC	NaN	NaN	NaN	25.7556	26.5134	26.2347	NaN	NaN	NaN		26.1679
Cytosol aminopeptidase	LAP3	IC	26.5685	24.5411	25.8667	30.5952	30.1299	29.1471	25.564	24.9569	NaN	25.6588	29.9574	25.2605
LIM and SH3 domain protein 1	LASP1	IC	27.3137	28.1925	27.5319	30.9015	29.9889	31.4961	25.9621	NaN	NaN	27.6794	30.7955	25.9621
Galectin-3;Galectin	LGALS3	IC	NaN	NaN	NaN	29.7748	29.5954	29.4208	28.6108	29.2748	29.1428		29.597	29.0095
Lipoma HMGIC fusion partner-like 2 protein	LHFPL2	M	NaN	NaN	NaN	28.0063	27.2422	27.1092	NaN	NaN	NaN		27.4526
Leukemia inhibitory factor	LIF	IC/S	NaN	NaN	NaN	NaN	NaN	NaN	30.244	28.0561	28.8039			29.0347
LIM and senescent cell antigen-like-containing domain protein 1	LIMS1	IC	NaN	NaN	NaN	29.5974	28.8318	29.0833	NaN	NaN	NaN		29.1709
Protein lin-7 homolog C	LIN7C	IC	NaN	NaN	NaN	29.8183	30.1404	30.7707	NaN	NaN	NaN		30.2431
Lethal(2) giant larvae protein homolog 1	LLGL1	IC	NaN	NaN	NaN	28.0003	27.4113	27.5125	NaN	NaN	NaN		27.6414
Vesicular integral-membrane protein VIP36	LMAN2	IC/M/S	NaN	NaN	NaN	NaN	NaN	NaN	27.3483	26.7676	27.0398			27.0519
Lysyl oxidase homolog 2	LOXL2	IC/S	31.7335	30.1981	30.7551	28.1673	28.9134	28.3151	30.8828	28.9972	30.5244	30.8956	28.4653	30.1348
Lysophosphatidic acid receptor 1	LPAR1	IC/S	NaN	NaN	NaN	28.5441	26.488	27.3247	NaN	NaN	NaN		27.4523
Lipoma-preferred partner	LPP	IC	NaN	NaN	NaN	NaN	NaN	NaN	27.3632	26.9342	26.9845			27.0939
Leupaxin	LPXN	IC	NaN	NaN	NaN	26.2914	26.529	26.8422	NaN	NaN	NaN		26.5542
Alpha-2-macroglobulin receptor-associated protein	LRPAP1	S	NaN	NaN	NaN	24.9023	27.4436	26.4368	NaN	NaN	NaN		26.2609
Leucine-rich repeat-containing protein 17	LRRC17	S	NaN	NaN	NaN	30.581	30.0673	31.3292	28.9356	27.8222	28.1418		30.6592	28.2999
Leucine-rich repeat-containing protein 47	LRRC47	IC	NaN	NaN	NaN	26.1221	26.0273	26.0185	NaN	NaN	NaN		26.056
Leucine-rich repeat-containing protein 57	LRRC57	IC	NaN	NaN	NaN	29.5403	28.7066	28.9474	NaN	NaN	NaN		29.0647
Volume-regulated anion channel subunit LRRC8C	LRRC8C	M	NaN	NaN	NaN	26.6764	26.0759	25.8959	NaN	NaN	NaN		26.2161
Leucine-rich repeat flightless-interacting protein 1	LRRFIP1	IC	NaN	NaN	NaN	25.0691	25.5654	26.496	NaN	NaN	NaN		25.7102
E3 ubiquitin-protein ligase LRSAM1	LRSAM1	IC	NaN	NaN	NaN	25.919	25.6854	25.513	NaN	NaN	NaN		25.7058
Latent-transforming growth factor beta-binding protein 2	LTBP2	IC/S	25.4732	26.2494	26.5767	NaN	NaN	NaN	NaN	NaN	NaN	26.0998
Tumor necrosis factor receptor superfamily member 3	LTBR	IC/M	NaN	NaN	NaN	27.3416	26.9095	27.791	NaN	NaN	NaN		27.3474
Latexin	LXN	IC	NaN	NaN	NaN	29.6857	28.0185	27.6041	NaN	NaN	NaN		28.4361
Acyl-protein thioesterase 1	LYPLA1	IC/M	NaN	NaN	NaN	27.0705	26.7681	26.9122	NaN	NaN	NaN		26.9169
Acyl-protein thioesterase 2	LYPLA2	IC	NaN	NaN	NaN	28.4352	27.6045	27.5972	NaN	NaN	NaN		27.879
Lysozyme;Lysozyme C	LYZ	S	NaN	NaN	NaN	NaN	NaN	NaN	28.446	29.0814	29.0086			28.8453
MAM domain-containing protein 2	MAMDC2	S	NaN	NaN	NaN	27.4793	27.2222	27.0055	NaN	NaN	NaN		27.2357
Mannosyl-oligosaccharide 1,2-alpha-mannosidase IA	MAN1A1	M	NaN	NaN	NaN	NaN	NaN	NaN	26.9776	25.8026	26.6218			26.4673
Alpha-mannosidase 2	MAN2A1	M	NaN	NaN	NaN	NaN	NaN	NaN	26.067	25.4437	NaN			25.7554
Lysosomal alpha-mannosidase;Lysosomal alpha-mannosidase A peptide;Lysosomal alpha-mannosidase B peptide;Lysosomal alpha-mannosidase C peptide;Lysosomal alpha-mannosidase D peptide;Lysosomal alpha-mannosidase E peptide	MAN2B1	S	NaN	NaN	NaN	NaN	NaN	NaN	26.523	25.5735	25.8787			25.9917
Beta-mannosidase	MANBA	S	NaN	NaN	NaN	NaN	NaN	NaN	27.0611	NaN	26.2206			26.6408
Dual specificity mitogen-activated protein kinase kinase 1	MAP2K1	IC	NaN	NaN	NaN	28.7184	27.8784	28.2874	NaN	NaN	NaN		28.2947
Dual specificity mitogen-activated protein kinase kinase 2	MAP2K2	IC	NaN	NaN	NaN	27.183	27.5261	27.3755	NaN	NaN	NaN		27.3615
Mitogen-activated protein kinase kinase kinase 9	MAP3K9	IC/S	NaN	NaN	NaN	29.8431	30.3214	30.9487	NaN	NaN	NaN		30.3711
Mitogen-activated protein kinase kinase kinase kinase 4	MAP4K4	IC	NaN	NaN	NaN	31.4447	31.2334	31.7108	NaN	NaN	NaN		31.463
Mitogen-activated protein kinase 1	MAPK1	IC	NaN	NaN	NaN	NaN	NaN	NaN	28.121	27.792	27.7455			27.8861
Mitogen-activated protein kinase 3;Mitogen-activated protein kinase	MAPK3	IC	NaN	NaN	NaN	27.0413	26.8377	26.4076	NaN	NaN	NaN		26.7622
Microtubule-associated protein RP/EB family member 2	MAPRE2	IC	NaN	NaN	NaN	NaN	NaN	NaN	26.2773	26.41	26.1423			26.2765
Serine/threonine-protein kinase MARK2	MARK2	IC	NaN	NaN	NaN	28.4339	27.5174	28.0499	NaN	NaN	NaN		28.0004
MAP/microtubule affinity-regulating kinase 3	MARK3	IC/M	NaN	NaN	NaN	27.3791	26.283	27.2215	NaN	NaN	NaN		26.9612
Cell surface glycoprotein MUC18	MCAM	M	NaN	NaN	NaN	30.2174	30.5863	30.6892	NaN	NaN	NaN		30.4976
Multiple coagulation factor deficiency protein 2	MCFD2	IC/S	NaN	NaN	NaN	NaN	NaN	NaN	26.741	27.4421	28.8428			27.6753
Malate dehydrogenase, cytoplasmic	MDH1	IC	27.9347	27.0136	27.1557	31.1905	30.6853	30.3753	27.1774	27.1449	27.2395	27.368	30.7504	27.1873
NADP-dependent malic enzyme	ME1	IC	NaN	NaN	NaN	25.6099	26.0332	25.7715	NaN	NaN	NaN		25.8049
Protein MEMO1	MEMO1	IC/M	NaN	NaN	NaN	27.2583	27.3375	27.0482	NaN	NaN	NaN		27.2147
Methyltransferase-like protein 2B	METTL2B	IC/M	NaN	NaN	NaN	NaN	NaN	NaN	28.2636	27.9772	28.1762			28.139
Lactadherin;Lactadherin short form;Medin	MFGE8	S	NaN	NaN	NaN	33.4153	32.1098	32.8835	29.5827	25.9837	27.6554		32.8028	27.7406
Alpha-1,6-mannosylglycoprotein 6-beta-N-acetylglucosaminyltransferase A	MGAT5	M	NaN	NaN	NaN	NaN	NaN	NaN	26.8769	NaN	26.9751			26.926
Monoglyceride lipase	MGLL	IC	NaN	NaN	NaN	28.1879	27.7169	28.4746	NaN	NaN	NaN		28.1264
E3 ubiquitin-protein ligase MGRN1	MGRN1	IC	NaN	NaN	NaN	25.1212	24.6351	25.1048	NaN	NaN	NaN		24.9537
MHC class I polypeptide-related sequence A	MICA	M	NaN	NaN	NaN	26.7341	26.818	27.9215	NaN	NaN	NaN		27.1579
Protein-methionine sulfoxide oxidase MICAL1	MICAL1	IC	NaN	NaN	NaN	25.3234	25.6073	25.5736	NaN	NaN	NaN		25.5014
Macrophage migration inhibitory factor	MIF	IC	27.5925	27.607	28.1287	30.8112	30.3246	29.1967	29.8981	30.026	29.2298	27.7761	30.1108	29.718
Misshapen-like kinase 1	MINK1	IC	NaN	NaN	NaN	29.2825	28.9923	29.5501	NaN	NaN	NaN		29.275
Neprilysin	MME	IC/M	25.604	25.9326	26.8979	32.8731	32.1201	32.8029	NaN	NaN	NaN	26.1448	32.5987
Interstitial collagenase;22 kDa interstitial collagenase;27 kDa interstitial collagenase	MMP1	S	34.905	34.4269	34.9008	29.0038	31.7003	31.1536	34.4666	34.3001	34.775	34.7442	30.6192	34.5139
Matrix metalloproteinase-14	MMP14	M/S	27.8621	25.8692	27.7964	33.4651	33.1487	33.3603	26.4215	25.834	27.5785	27.1759	33.3247	26.6113
72 kDa type IV collagenase;PEX	MMP2	IC/S	32.219	30.6269	31.8317	30.3638	30.2982	31.9437	31.6979	30.624	31.9818	31.5592	30.8686	31.4346
Stromelysin-1	MMP3	IC/S	30.0308	28.0201	29.2959	NaN	28.2051	27.1308	29.7985	31.78	32.9424	29.1156	27.6679	31.507
MOB kinase activator 1A;MOB kinase activator 1B	MOB1A;MOB1B	IC	NaN	NaN	NaN	28.3709	27.9567	29.4815	NaN	NaN	NaN		28.603
Myelin protein zero-like protein 1	MPZL1	M/S	NaN	NaN	NaN	29.9566	29.141	30.2132	NaN	NaN	NaN		29.7702
Ras-related protein M-Ras	MRAS		NaN	NaN	NaN	27.1885	27.1311	27.8422	NaN	NaN	NaN		27.3873
C-type mannose receptor 2	MRC2	IC/M	27.5436	NaN	27.7804	27.5514	27.2308	27.1261	27.8124	27.7033	28.3726	27.662	27.3028	27.9628
Mitochondrial peptide methionine sulfoxide reductase	MSRA	IC/S	NaN	NaN	NaN	26.5646	25.7131	25.9892	NaN	NaN	NaN		26.0889
Hepatocyte growth factor-like protein;Hepatocyte growth factor-like protein alpha chain;Hepatocyte growth factor-like protein beta chain	MST1	IC/S	NaN	NaN	NaN	NaN	NaN	NaN	25.6665	25.7887	25.7107			25.7219
Metallothionein-1F	MT1F	IC	NaN	NaN	NaN	25.744	26.406	26.2768	NaN	NaN	NaN		26.1422
Metallothionein-2	MT2A	IC	30.3901	32.5653	31.0698	32.0391	32.0939	32.48	27.261	28.0458	28.5946	31.3417	32.2043	27.9671
Multivesicular body subunit 12A	MVB12A	IC	NaN	NaN	NaN	26.2719	26.1896	26.6095	NaN	NaN	NaN		26.357
Major vault protein	MVP	IC	NaN	26.6535	NaN	32.7267	33.6754	33.3866	26.3572	26.8559	27.1996	26.6535	33.2629	26.8042
Matrix-remodeling-associated protein 8	MXRA8	M	NaN	NaN	NaN	NaN	NaN	NaN	27.3021	26.5365	26.5497			26.7961
Myeloid-associated differentiation marker	MYADM	M	NaN	NaN	NaN	28.573	26.8846	26.7195	NaN	NaN	NaN		27.3924
Myeloid-derived growth factor	MYDGF	IC/S	NaN	NaN	27.1107	26.7879	28.7818	27.7466	NaN	NaN	NaN	27.1107	27.7721
Myosin light chain kinase, smooth muscle;Myosin light chain kinase, smooth muscle, deglutamylated form	MYLK	IC/M	NaN	NaN	NaN	24.6949	24.6992	24.704	NaN	NaN	NaN		24.6994
Unconventional myosin-X	MYO10	IC	NaN	NaN	NaN	28.0175	27.0956	27.6595	NaN	NaN	NaN		27.5909
Myoferlin	MYOF	IC/M	NaN	NaN	NaN	32.9587	32.5948	32.198	NaN	NaN	NaN		32.5838
N-acetyl-D-glucosamine kinase	NAGK	IC	NaN	NaN	NaN	26.0999	25.9601	25.9581	NaN	NaN	NaN		26.006
Sialic acid synthase	NANS	IC	NaN	NaN	NaN	27.2472	27.6807	27.4595	NaN	NaN	NaN		27.4625
Alpha-soluble NSF attachment protein	NAPA	IC	NaN	NaN	NaN	29.4867	28.4797	29.81	NaN	NaN	NaN		29.2588
Gamma-soluble NSF attachment protein	NAPG	IC	NaN	NaN	NaN	29.1385	28.2399	28.885	NaN	NaN	NaN		28.7544
Nck-associated protein 1	NCKAP1	M	NaN	NaN	NaN	30.6291	28.9559	29.0421	NaN	NaN	NaN		29.5423
Neuronal calcium sensor 1	NCS1	IC	NaN	NaN	NaN	26.5757	25.3337	26.119	NaN	NaN	NaN		26.0095
Nicastrin	NCSTN	IC/M/S	NaN	NaN	NaN	28.8298	27.2591	28.5469	NaN	NaN	NaN		28.2119
Protein NDRG1	NDRG1	IC	NaN	NaN	NaN	30.16	29.0227	29.6824	NaN	NaN	NaN		29.6217
Protein NDRG3	NDRG3	IC	NaN	NaN	NaN	26.5083	26.4521	26.2197	NaN	NaN	NaN		26.3933
E3 ubiquitin-protein ligase NEDD4	NEDD4	IC	NaN	NaN	NaN	25.5696	24.8789	26.0471	NaN	NaN	NaN		25.4985
NEDD8	NEDD8;NEDD8-MDP1	IC	NaN	27.5372	27.1216	30.0738	30.3393	30.0046	NaN	NaN	NaN	27.3294	30.1392
Neogenin	NEO1	M	NaN	NaN	NaN	28.0688	27.234	27.8905	NaN	NaN	NaN		27.7311
Nestin	NES	IC	NaN	NaN	NaN	27.2504	27.4771	27.6494	NaN	NaN	NaN		27.459
Merlin	NF2	IC	NaN	NaN	NaN	28.6797	28.6614	29.4521	NaN	NaN	NaN		28.9311
Nuclear factor NF-kappa-B p100 subunit;Nuclear factor NF-kappa-B p52 subunit	NFKB2	IC	NaN	NaN	NaN	26.6047	25.2939	25.5383	NaN	NaN	NaN		25.8123
Nidogen-1	NID1	S	29.8601	27.607	29.5576	30.2456	27.9747	29.457	29.881	27.3059	29.2991	29.0082	29.2257	28.8287
Nidogen-2	NID2	IC/S	28.4801	27.6773	29.6855	28.6982	27.1673	28.6066	29.2753	27.7891	29.8178	28.6143	28.1574	28.9607
Ninjurin-1	NINJ1	M	NaN	NaN	NaN	28.0273	28.0749	27.3338	NaN	NaN	NaN		27.812
Omega-amidase NIT2	NIT2	IC	NaN	NaN	NaN	26.3457	26.2231	26.4271	NaN	NaN	NaN		26.332
Neurogenic locus notch homolog protein 1;Notch 1 extracellular truncation;Notch 1 intracellular domain	NOTCH1	M	NaN	NaN	NaN	28.3736	28.1963	28.7953	NaN	NaN	NaN		28.4551
Neurogenic locus notch homolog protein 2;Notch 2 extracellular truncation;Notch 2 intracellular domain	NOTCH2	IC/M	NaN	NaN	NaN	30.5501	30.5225	30.4236	NaN	NaN	NaN		30.4988
Neurogenic locus notch homolog protein 3;Notch 3 extracellular truncation;Notch 3 intracellular domain	NOTCH3	IC/M/S	NaN	NaN	NaN	27.7025	26.7954	26.7272	NaN	NaN	NaN		27.075
Epididymal secretory protein E1	NPC2	IC/S	NaN	NaN	NaN	24.7522	27.984	25.9254	NaN	NaN	NaN		26.2206
Neuronal pentraxin-1	NPTX1	S	NaN	NaN	NaN	NaN	NaN	NaN	27.2915	25.9469	28.0807			27.1063
Pro-neuregulin-1, membrane-bound isoform;Neuregulin-1	NRG1	IC/M/S	NaN	NaN	NaN	28.4569	26.4563	27.2276	27.4834	26.3927	27.6062		27.3803	27.1608
Neuropilin-1	NRP1	IC/M/S	NaN	NaN	NaN	32.3429	31.2503	31.5968	NaN	NaN	NaN		31.73
Neuropilin-2	NRP2	M/S	NaN	NaN	NaN	29.8617	28.4804	28.1837	NaN	NaN	NaN		28.8419
5-nucleotidase	NT5E	IC/M/S	31.8846	31.6824	31.7066	36.0071	35.4191	35.4141	29.013	27.5647	28.3371	31.7579	35.6134	28.3049
Neurotrimin	NTM	IC/M/S	27.4291	NaN	NaN	30.6405	28.9772	29.2848	NaN	NaN	NaN	27.4291	29.6342
Neurotensin receptor type 1	NTSR1	M	NaN	NaN	NaN	27.4048	27.2576	28.1852	NaN	NaN	NaN		27.6159
Nucleobindin-1	NUCB1	S	30.073	28.1479	28.7184	24.6349	28.0113	26.3307	32.0029	30.327	31.9416	28.9798	26.3257	31.4238
Nucleobindin-2;Nesfatin-1	NUCB2;Nucb2;HEL-S-109	IC/S	NaN	NaN	NaN	NaN	NaN	NaN	NaN	NaN	NaN
ADP-sugar pyrophosphatase	NUDT5	IC	NaN	NaN	NaN	28.3123	27.8344	27.8707	27.9672	26.9896	26.66		28.0058	27.2056
Protein numb homolog	NUMB	IC	NaN	NaN	NaN	30.0331	29.5766	30.1865	NaN	NaN	NaN		29.9321
Nuclear transport factor 2	NUTF2	IC	NaN	NaN	NaN	28.2444	28.1961	27.9627	27.1949	NaN	NaN		28.1344	27.1949
Opioid growth factor receptor	OGFR	IC	NaN	NaN	NaN	23.6428	23.9899	24.1826	NaN	NaN	NaN		23.9384
Osteomodulin	OMD	S	27.4289	28.2251	27.803	NaN	NaN	NaN	NaN	NaN	NaN	27.819
Optineurin	OPTN	IC	NaN	NaN	NaN	24.9263	25.8322	25.8755	NaN	NaN	NaN		25.5447
Calcium release-activated calcium channel protein 1	ORAI1	M/S	NaN	NaN	NaN	27.6351	27.4841	28.2001	NaN	NaN	NaN		27.7731
Oxysterol-binding protein 1	OSBP	IC	NaN	NaN	NaN	26.9581	26.7492	26.443	NaN	NaN	NaN		26.7168
Oncostatin-M-specific receptor subunit beta	OSMR	IC/M/S	NaN	NaN	NaN	27.3857	25.8049	26.5686	NaN	NaN	NaN		26.5864
Ubiquitin thioesterase OTUB1	OTUB1	IC	26.0344	NaN	NaN	28.3955	27.8429	27.9131	27.4003	27.6889	26.9502	26.0344	28.0505	27.3465
Serine/threonine-protein kinase OSR1	OXSR1	IC	NaN	NaN	NaN	26.995	27.0784	27.3596	NaN	NaN	NaN		27.1443
Prolyl 4-hydroxylase subunit alpha-1	P4HA1	S	NaN	NaN	NaN	25.8181	26.866	26.2749	NaN	NaN	NaN		26.3197
Protein kinase C and casein kinase substrate in neurons protein 2	PACSIN2	IC	NaN	NaN	NaN	30.3369	29.3176	29.8836	NaN	NaN	NaN		29.846
Platelet-activating factor acetylhydrolase IB subunit alpha	PAFAH1B1	IC	NaN	NaN	NaN	27.7745	28.0531	27.7437	28.8029	27.403	27.7681		27.8571	27.9913
Platelet-activating factor acetylhydrolase IB subunit beta	PAFAH1B2	IC	NaN	NaN	NaN	NaN	NaN	NaN	26.6629	26.6188	26.3925			26.558
Platelet-activating factor acetylhydrolase IB subunit gamma	PAFAH1B3	IC	NaN	NaN	NaN	25.1245	24.7326	24.9022	NaN	NaN	NaN		24.9197
Phosphoprotein associated with glycosphingolipid-enriched microdomains 1	PAG1	IC	NaN	NaN	NaN	29.1321	28.8377	30.0002	NaN	NaN	NaN		29.3234
Serine/threonine-protein kinase PAK 2;PAK-2p27;PAK-2p34	PAK2	IC	NaN	NaN	NaN	28.634	28.2603	28.356	NaN	NaN	NaN		28.4168
Palladin	PALLD	IC	NaN	NaN	NaN	26.8184	26.7538	26.9274	NaN	NaN	NaN		26.8332
Peptidyl-glycine alpha-amidating monooxygenase;Peptidylglycine alpha-hydroxylating monooxygenase;Peptidyl-alpha-hydroxyglycine alpha-amidating lyase	PAM	IC/M/S	NaN	NaN	NaN	NaN	NaN	NaN	26.8411	26.548	27.3767			26.922
Inactive serine protease PAMR1	PAMR1	IC/S	NaN	NaN	NaN	NaN	NaN	NaN	27.3847	NaN	25.8723			26.6285
Pappalysin-1	PAPPA	S	32.0315	26.2779	27.5725	30.9441	26.1387	26.5411	29.8815	26.418	26.5745	28.6273	27.8746	27.6247
Bifunctional 3-phosphoadenosine 5-phosphosulfate synthase 2;Sulfate adenylyltransferase;Adenylyl-sulfate kinase	PAPSS2	IC	NaN	NaN	NaN	27.6948	27.2952	27.2311	NaN	NaN	NaN		27.4071
Poly [ADP-ribose] polymerase 4	PARP4	IC	NaN	NaN	NaN	28.4335	28.8164	28.201	NaN	NaN	NaN		28.4836
Alpha-parvin	PARVA	IC/M	NaN	NaN	NaN	29.5298	28.6048	28.9775	NaN	NaN	NaN		29.0374
Pre-B-cell leukemia transcription factor-interacting protein 1	PBXIP1	IC/M	NaN	NaN	NaN	29.7003	29.4339	28.5416	NaN	NaN	NaN		29.2253
Pterin-4-alpha-carbinolamine dehydratase	PCBD1	IC	NaN	NaN	NaN	NaN	NaN	NaN	26.9304	27.9077	27.8512			27.5631
Protocadherin-18	PCDH18	IC/M	NaN	NaN	NaN	28.965	26.3792	27.5138	NaN	NaN	NaN		27.6194
Protocadherin-7	PCDH7	IC/M	NaN	NaN	NaN	27.0878	26.1448	26.4037	NaN	NaN	NaN		26.5454
Protocadherin-9	PCDH9	M	NaN	NaN	NaN	27.6616	27.0317	27.6444	NaN	NaN	NaN		27.4459
Protocadherin gamma-A4;Protocadherin gamma-A7	PCDHGA4;PCDHGA7	M	NaN	NaN	NaN	25.9995	24.4724	24.6709	NaN	NaN	NaN		25.0476
Protocadherin gamma-B4	PCDHGB4	M	NaN	NaN	NaN	26.4584	25.0284	25.0601	NaN	NaN	NaN		25.5156
Protocadherin gamma-B5	PCDHGB5	M	NaN	NaN	NaN	29.4654	28.155	28.5445	NaN	NaN	NaN		28.7216
Protocadherin gamma-C3	PCDHGC3	IC/M	NaN	NaN	NaN	27.5159	26.0818	25.9793	NaN	NaN	NaN		26.5257
Procollagen C-endopeptidase enhancer 1	PCOLCE	S	28.6851	26.2542	27.3197	NaN	NaN	NaN	29.2463	27.1595	28.188	27.4197		28.1979
Programmed cell death protein 10	PDCD10	IC	NaN	NaN	NaN	29.1736	27.9506	28.6492	NaN	NaN	NaN		28.5911
Programmed cell death protein 6	PDCD6	IC	NaN	NaN	NaN	28.6374	28.3278	28.1447	NaN	NaN	NaN		28.37
Programmed cell death 6-interacting protein	PDCD6IP	IC	27.9659	27.0831	28.3607	34.159	33.6538	33.8777	NaN	NaN	NaN	27.8033	33.8968
Platelet-derived growth factor C;Platelet-derived growth factor C, latent form;Platelet-derived growth factor C, receptor-binding form	PDGFC	S	NaN	NaN	NaN	27.2432	26.1417	26.3006	NaN	NaN	NaN		26.5618
Platelet-derived growth factor receptor beta	PDGFRB	IC/S	NaN	NaN	NaN	32.8505	29.4476	29.6922	NaN	NaN	NaN		30.6634
PDZ and LIM domain protein 1	PDLIM1	IC	27.8402	27.727	28.1713	31.1812	30.0166	31.1871	28.2512	28.4685	28.5591	27.9128	30.795	28.4263
PDZ and LIM domain protein 4	PDLIM4	IC	NaN	NaN	NaN	30.1646	29.4939	29.4733	27.3204	NaN	NaN		29.7106	27.3204
PDZ and LIM domain protein 5	PDLIM5	IC/M	NaN	NaN	NaN	27.1781	27.0907	27.3674	NaN	NaN	NaN		27.2121
3-phosphoinositide-dependent protein kinase 1;Putative 3-phosphoinositide-dependent protein kinase 2	PDPK1;PDPK2P	IC	NaN	NaN	NaN	26.7882	26.4109	26.5421	NaN	NaN	NaN		26.5804
Pyridoxal kinase	PDXK	IC	NaN	NaN	NaN	27.2265	26.8237	27.1342	NaN	NaN	NaN		27.0615
Astrocytic phosphoprotein PEA-15	PEA15	IC	NaN	NaN	NaN	26.8291	27.6368	28.1563	NaN	NaN	NaN		27.5407
Prefoldin subunit 1	PFDN1	IC/M	NaN	NaN	NaN	27.9795	28.5353	28.8857	NaN	NaN	NaN		28.4668
Prefoldin subunit 2	PFDN2	IC	NaN	NaN	NaN	28.5356	28.6587	29.2533	NaN	NaN	NaN		28.8159
Prefoldin subunit 6	PFDN6	IC	NaN	NaN	NaN	28.091	28.8893	29.0336	NaN	NaN	NaN		28.6713
ATP-dependent 6-phosphofructokinase, liver type	PFKL	IC	NaN	NaN	NaN	27.8324	27.1176	27.6544	NaN	NaN	NaN		27.5348
ATP-dependent 6-phosphofructokinase, muscle type	PFKM	IC	NaN	NaN	NaN	26.298	25.4158	25.4142	NaN	NaN	NaN		25.7093
Profilin	PFN2	IC/M	NaN	NaN	NaN	29.7981	29.5138	29.5513	NaN	NaN	NaN		29.6211
6-phosphogluconolactonase	PGLS	IC	NaN	NaN	NaN	28.4633	27.1101	27.8434	26.6648	NaN	NaN		27.8056	26.6648
Phosphoglucomutase-1	PGM1	IC	NaN	NaN	NaN	26.5866	26.0023	26.0712	NaN	NaN	NaN		26.22
Phosphoacetylglucosamine mutase	PGM3	IC	NaN	NaN	NaN	NaN	NaN	NaN	28.0878	28.3804	27.4813			27.9832
Membrane-associated progesterone receptor component 2	PGRMC2	IC/M	NaN	NaN	NaN	25.0858	25.8688	25.1628	NaN	NaN	NaN		25.3725
Pleckstrin homology-like domain family A member 1	PHLDA1	IC	NaN	NaN	NaN	30.2687	28.9619	29.5345	NaN	NaN	NaN		29.5884
Pleckstrin homology-like domain family A member 2	PHLDA2	IC	NaN	NaN	NaN	29.2797	28.9947	29.5384	NaN	NaN	NaN		29.2709
Pleckstrin homology-like domain family A member 3	PHLDA3	IC	NaN	NaN	NaN	28.1694	27.8836	27.2499	NaN	NaN	NaN		27.7676
Pleckstrin homology-like domain family B member 1	PHLDB1	IC	NaN	NaN	NaN	30.6753	29.8671	30.7539	NaN	NaN	NaN		30.4321
14 kDa phosphohistidine phosphatase	PHPT1	IC	NaN	NaN	NaN	28.3424	27.9449	28.5556	27.1898	NaN	NaN		28.281	27.1898
Phosphatidylinositol 4-kinase type 2-alpha	PI4K2A	IC	NaN	NaN	NaN	25.5014	25.4947	25.5294	NaN	NaN	NaN		25.5085
Phosphatidylinositol-binding clathrin assembly protein	PICALM	IC	NaN	NaN	NaN	26.2783	26.146	26.8957	NaN	NaN	NaN		26.44
Peptidyl-prolyl cis-trans isomerase NIMA-interacting 1	PIN1	IC	NaN	NaN	NaN	28.0108	27.128	27.5902	NaN	NaN	NaN		27.5763
Phosphatidylinositol 5-phosphate 4-kinase type-2 alpha	PIP4K2A	IC	NaN	NaN	NaN	25.6718	26.0103	26.3159	NaN	NaN	NaN		25.9993
Phosphatidylinositol 5-phosphate 4-kinase type-2 beta	PIP4K2B	IC	NaN	NaN	NaN	28.6923	28.2501	28.5647	NaN	NaN	NaN		28.5023
Phosphatidylinositol 4-phosphate 5-kinase type-1 alpha	PIP5K1A	IC	NaN	NaN	NaN	26.9326	26.1594	27.2449	NaN	NaN	NaN		26.779
Phosphatidylinositol transfer protein alpha isoform	PITPNA	IC	NaN	NaN	NaN	26.954	26.6231	26.9554	NaN	NaN	NaN		26.8442
Phosphatidylinositol transfer protein beta isoform	PITPNB	IC	NaN	NaN	NaN	27.9395	27.0652	27.8517	NaN	NaN	NaN		27.6188
Tissue-type plasminogen activator;Tissue-type plasminogen activator chain A;Tissue-type plasminogen activator chain B	PLAT	S	29.8109	28.1003	32.2155	29.8835	29.5904	31.1298	30.3199	29.6268	32.5418	30.0422	30.2012	30.8295
Urokinase-type plasminogen activator;Urokinase-type plasminogen activator long chain A;Urokinase-type plasminogen activator short chain A;Urokinase-type plasminogen activator chain B	PLAU	IC/S	34.8221	33.5517	35.1529	32.5223	32.5584	32.7975	34.5431	33.8755	35.1334	34.5089	32.6261	34.5173
Urokinase plasminogen activator surface receptor	PLAUR	S	NaN	NaN	NaN	31.4131	31.3998	31.6844	NaN	NaN	NaN		31.4991
1-phosphatidylinositol 4,5-bisphosphate phosphodiesterase beta-1;Phosphoinositide phospholipase C	PLCB1	IC	NaN	NaN	NaN	27.0161	23.6902	23.7204	NaN	NaN	NaN		24.8089
1-phosphatidylinositol 4,5-bisphosphate phosphodiesterase beta-3	PLCB3	IC	NaN	NaN	NaN	28.4537	27.401	28.2738	NaN	NaN	NaN		28.0428
1-phosphatidylinositol 4,5-bisphosphate phosphodiesterase beta-4	PLCB4	IC	NaN	NaN	NaN	26.6273	26.8254	26.7494	NaN	NaN	NaN		26.734
1-phosphatidylinositol 4,5-bisphosphate phosphodiesterase delta-1	PLCD1	IC	NaN	NaN	NaN	27.1539	25.6298	25.3383	NaN	NaN	NaN		26.0407
1-phosphatidylinositol 4,5-bisphosphate phosphodiesterase delta-3	PLCD3	IC	NaN	NaN	NaN	26.5472	26.0505	26.6331	NaN	NaN	NaN		26.4103
Phospholipase D1	PLD1	IC	NaN	NaN	NaN	26.3659	25.6188	25.7363	NaN	NaN	NaN		25.907
Phospholipase D3	PLD3	IC/M	NaN	NaN	NaN	26.5012	25.6268	25.3295	NaN	NaN	NaN		25.8191
Pleckstrin homology domain-containing family O member 2	PLEKHO2	IC	NaN	NaN	NaN	29.3841	28.8119	29.4476	NaN	NaN	NaN		29.2145
Perilipin-3	PLIN3	IC	NaN	NaN	NaN	28.9915	29.9723	29.9121	29.1668	28.2469	26.5895		29.6253	28.0011
Procollagen-lysine,2-oxoglutarate 5-dioxygenase 1	PLOD1	S	29.2377	27.0851	28.3937	28.1205	27.833	27.611	31.5151	30.7443	32.2852	28.2388	27.8548	31.5149
Procollagen-lysine,2-oxoglutarate 5-dioxygenase 2	PLOD2	IC/M/S	NaN	NaN	NaN	NaN	NaN	NaN	25.9962	26.1512	27.4229			26.5234
Procollagen-lysine,2-oxoglutarate 5-dioxygenase 3	PLOD3	IC/S	NaN	NaN	NaN	NaN	NaN	NaN	29.1992	27.7782	29.0885			28.6886
Phospholipid scramblase 3	PLSCR3;TMEM256-PLSCR3	IC/M	NaN	NaN	NaN	29.24	29.0901	29.2769	NaN	NaN	NaN		29.2023
Phospholipid transfer protein	PLTP	IC/S	NaN	NaN	NaN	27.1434	26.9649	26.4872	28.0962	25.6104	26.2223		26.8651	26.6429
Plexin domain-containing protein 2	PLXDC2	M	NaN	NaN	NaN	NaN	NaN	NaN	NaN	NaN	NaN
Plexin-A1	PLXNA1	M	NaN	NaN	NaN	30.9189	29.9686	30.8994	NaN	NaN	NaN		30.5956
Plexin-A3	PLXNA3	M	NaN	NaN	NaN	27.2703	26.7195	26.9352	NaN	NaN	NaN		26.975
Plexin-B1	PLXNB1	M	NaN	NaN	NaN	27.7206	27.0164	27.791	NaN	NaN	NaN		27.5093
Plexin-B2	PLXNB2	IC/M/S	26.1309	25.6486	26.9096	33.4815	32.6077	33.2677	NaN	NaN	NaN	26.2297	33.1189
Phosphomannomutase;Phosphomannomutase 2	PMM2	IC	NaN	NaN	NaN	26.4945	26.4636	26.4536	NaN	NaN	NaN		26.4705
	POSTN	S	27.8316	26.1195	27.3235	NaN	NaN	NaN	27.2707	26.5682	26.8853	27.0916		26.9081
Periostin	POSTN	S	29.3614	28.311	29.1026	28.992	27.1653	26.9704	32.1953	31.7196	32.1619	28.925	27.7092	32.0256
Liprin-alpha-1	PPFIA1	IC/M	NaN	NaN	NaN	25.9586	26.1332	26.6299	NaN	NaN	NaN		26.2406
Liprin-beta-1	PPFIBP1	IC	NaN	NaN	NaN	29.2272	28.7774	29.7176	NaN	NaN	NaN		29.2407
Protein phosphatase 1 regulatory subunit 7	PPP1R7	IC	NaN	NaN	NaN	27.6091	27.7899	27.2806	NaN	NaN	NaN		27.5599
Serine/threonine-protein phosphatase;Serine/threonine-protein phosphatase 5	PPP5C	IC	NaN	NaN	NaN	27.4491	27.0135	27.3792	NaN	NaN	NaN		27.2806
Serine/threonine-protein phosphatase 6 catalytic subunit;Serine/threonine-protein phosphatase 6 catalytic subunit, N-terminally processed	PPP6C	IC	NaN	NaN	NaN	25.4263	25.7219	24.7921	NaN	NaN	NaN		25.3134
Peroxiredoxin-5, mitochondrial	PRDX5	IC	NaN	NaN	NaN	29.0614	28.1354	28.5621	28.1173	28.1583	27.8404		28.5863	28.0387
5-AMP-activated protein kinase catalytic subunit alpha-1	PRKAA1	IC	NaN	NaN	NaN	28.8942	28.3258	28.6706	NaN	NaN	NaN		28.6302
cAMP-dependent protein kinase catalytic subunit alpha;cAMP-dependent protein kinase catalytic subunit beta	PRKACA;PRKACB;KIN27	IC	NaN	NaN	NaN	26.5087	26.339	26.1917	NaN	NaN	NaN		26.3465
Protein kinase C alpha type	PRKCA	IC	NaN	NaN	NaN	30.203	29.8737	29.1705	NaN	NaN	NaN		29.7491
Protein kinase C delta-binding protein	PRKCDBP	IC	NaN	NaN	NaN	26.9805	27.5026	26.4452	NaN	NaN	NaN		26.9761
Endothelial protein C receptor	PROCR	IC/M	NaN	NaN	NaN	NaN	NaN	NaN	27.0138	26.3024	27.4231			26.9131
Serine protease 23	PRSS23	IC/S	28.5574	NaN	28.6142	30.2073	29.9602	30.7169	28.2497	NaN	28.3585	28.5858	30.2948	28.3041
Prosaposin;Saposin-A;Saposin-B-Val;Saposin-B;Saposin-C;Saposin-D	PSAP	IC/S	29.7297	29.9539	29.3073	27.87	30.3956	28.8993	30.6163	30.7087	30.3454	29.6637	29.055	30.5568
PH and SEC7 domain-containing protein 3	PSD3	IC	NaN	NaN	NaN	27.8976	26.1438	26.7811	NaN	NaN	NaN		26.9409
Presenilin-1;Presenilin-1 NTF subunit;Presenilin-1 CTF subunit;Presenilin-1 CTF12	PSEN1	IC/M	NaN	NaN	NaN	26.6644	26.075	26.5121	NaN	NaN	NaN		26.4172
26S proteasome non-ATPase regulatory subunit 10	PSMD10	IC	NaN	NaN	NaN	27.9436	27.8495	27.9429	NaN	NaN	NaN		27.912
26S proteasome non-ATPase regulatory subunit 5	PSMD5	IC	NaN	NaN	NaN	25.5839	25.4216	25.3986	NaN	NaN	NaN		25.468
26S proteasome non-ATPase regulatory subunit 9	PSMD9	IC	NaN	NaN	NaN	27.4331	27.9426	28.4663	NaN	NaN	NaN		27.9473
Proteasome activator complex subunit 1	PSME1	IC	NaN	NaN	NaN	26.651	25.7954	26.3898	26.4055	NaN	NaN		26.2787	26.4055
Prostaglandin F2 receptor negative regulator	PTGFRN	M	NaN	NaN	NaN	27.7193	26.678	27.147	NaN	NaN	NaN		27.1814
Prostaglandin reductase 1	PTGR1	IC	NaN	NaN	NaN	26.7762	26.6346	26.7243	NaN	NaN	NaN		26.7117
Inactive tyrosine-protein kinase 7	PTK7	IC/M/S	NaN	NaN	NaN	31.146	31.4377	30.4835	NaN	NaN	NaN		31.0224
Parathymosin	PTMS	IC	NaN	29.9025	27.6676	24.9163	25.7843	25.7734	NaN	NaN	NaN	28.7851	25.4914
Protein tyrosine phosphatase type IVA 2	PTP4A2	IC	NaN	NaN	NaN	28.8644	27.7936	27.6063	NaN	NaN	NaN		28.0881
Tyrosine-protein phosphatase non-receptor type 11	PTPN11	IC	NaN	NaN	NaN	26.9684	26.7401	27.1193	NaN	NaN	NaN		26.9426
Receptor-type tyrosine-protein phosphatase alpha	PTPRA	M/S	NaN	NaN	NaN	30.0417	28.6013	29.0586	NaN	NaN	NaN		29.2339
Protein-tyrosine-phosphatase;Receptor-type tyrosine-protein phosphatase delta;Receptor-type tyrosine-protein phosphatase S	PTPRD;PTPRS;PTPRF	M/S	NaN	NaN	NaN	25.0966	25.0703	25.4973	NaN	NaN	NaN		25.2214
Protein-tyrosine-phosphatase;Receptor-type tyrosine-protein phosphatase eta	PTPRJ	M/S	NaN	NaN	NaN	27.2525	27.043	27.6428	NaN	NaN	NaN		27.3128
Receptor-type tyrosine-protein phosphatase kappa;Protein-tyrosine-phosphatase	PTPRK	IC/M	NaN	NaN	NaN	29.5811	29.1279	29.7221	NaN	NaN	NaN		29.477
Polymerase I and transcript release factor	PTRF	IC	NaN	29.6744	29.2217	29.7665	30.5137	30.1094	NaN	NaN	NaN	29.448	30.1299
Putative peptidyl-tRNA hydrolase PTRHD1	PTRHD1	IC	NaN	NaN	NaN	25.6094	25.7619	26.0066	NaN	NaN	NaN		25.7926
Pituitary tumor-transforming gene 1 protein-interacting protein	PTTG1IP	M/S	NaN	NaN	NaN	27.3849	28.0462	27.462	NaN	NaN	NaN		27.631
Pentraxin-related protein PTX3	PTX3	S	32.0017	27.5758	30.5428	34.7103	28.0523	30.4403	30.5325	26.9171	30.0526	30.0401	31.0676	29.1674
Poliovirus receptor	PVR	IC/M/S	NaN	NaN	NaN	30.3591	30.4906	30.6391	NaN	NaN	25.9089		30.4963	25.9089
Nectin-2	PVRL2	IC/M	NaN	NaN	NaN	29.7327	29.3872	29.8561	NaN	NaN	NaN		29.6587
Nectin-3	PVRL3	IC/M	NaN	NaN	NaN	28.5225	27.6954	28.8225	NaN	NaN	NaN		28.3468
Peroxidasin homolog	PXDN	IC/S	31.3879	28.2716	31.2349	34.6675	31.836	33.8149	33.5786	32.1216	33.3988	30.2981	33.4395	33.033
Paxillin	PXN	IC	NaN	NaN	NaN	28.353	28.376	28.9193	NaN	NaN	NaN		28.5494
Dihydropteridine reductase	QDPR	IC	NaN	NaN	NaN	26.7356	26.8439	26.8519	NaN	NaN	NaN		26.8104
Sulfhydryl oxidase 1	QSOX1	IC/M/S	28.3614	26.7724	28.2552	26.0828	26.7459	25.03	32.28	31.5669	32.0189	27.7963	25.9529	31.9553
Ras-related protein Rab-10	RAB10	IC	NaN	NaN	NaN	29.9617	29.1997	29.6379	NaN	NaN	NaN		29.5998
Ras-related protein Rab-11B;Ras-related protein Rab-11A	RAB11B;RAB11A	IC	NaN	NaN	NaN	31.9053	31.0331	31.5786	25.4677	NaN	25.95		31.5057	25.7089
Ras-related protein Rab-12	RAB12	IC	NaN	NaN	NaN	25.4446	24.744	25.1939	NaN	NaN	NaN		25.1275
Ras-related protein Rab-13	RAB13	IC	NaN	NaN	NaN	32.2744	31.0637	31.3521	NaN	NaN	NaN		31.5634
Ras-related protein Rab-18	RAB18	IC/M	NaN	NaN	NaN	26.5636	25.9861	26.2227	NaN	NaN	NaN		26.2574
Ras-related protein Rab-21	RAB21	IC	NaN	NaN	NaN	28.1486	27.5938	27.8847	NaN	NaN	NaN		27.8757
Ras-related protein Rab-22A	RAB22A	IC	NaN	NaN	NaN	28.2722	27.9295	28.1709	NaN	NaN	NaN		28.1242
Ras-related protein Rab-23	RAB23	IC	NaN	NaN	NaN	29.61	27.5336	28.0439	NaN	NaN	NaN		28.3958
Ras-related protein Rab-2A	RAB2A	IC	NaN	NaN	NaN	29.3162	28.2026	27.9388	NaN	NaN	NaN		28.4859
Ras-related protein Rab-34	RAB34	IC	NaN	NaN	NaN	28.7251	28.0294	27.9977	NaN	NaN	NaN		28.2507
Ras-related protein Rab-35	RAB35	IC	NaN	NaN	NaN	31.2507	29.076	30.5762	NaN	NaN	NaN		30.301
Ras-related protein Rab-3A	RAB3A	IC	NaN	NaN	NaN	27.2804	26.4877	26.8391	NaN	NaN	NaN		26.869
Ras-related protein Rab-3B	RAB3B	IC	NaN	NaN	NaN	26.7723	25.9405	26.3096	NaN	NaN	NaN		26.3408
Ras-related protein Rab-6A	RAB6A	IC	NaN	NaN	NaN	29.418	28.8002	28.7423	NaN	NaN	NaN		28.9868
Ras-related protein Rab-8A	RAB8A	IC	NaN	NaN	NaN	30.158	29.24	29.817	NaN	NaN	NaN		29.7383
Ras-related protein Rab-8B	RAB8B	IC	NaN	NaN	NaN	29.7706	28.7962	29.2584	NaN	NaN	NaN		29.275
Ras-related protein Rab-9A;Ras-related protein Rab-9B	RAB9A;RAB9B	IC	NaN	NaN	NaN	25.8438	25.9948	25.6128	NaN	NaN	NaN		25.8171
Ras-related C3 botulinum toxin substrate 2	RAC2	IC	NaN	NaN	NaN	31.4436	30.204	31.2581	NaN	NaN	NaN		30.9685
UV excision repair protein RAD23 homolog B	RAD23B	IC	NaN	NaN	NaN	28.0234	28.0314	28.8785	NaN	NaN	NaN		28.3111
RAF proto-oncogene serine/threonine-protein kinase	RAF1	IC	NaN	NaN	NaN	27.6967	27.2445	27.7108	NaN	NaN	NaN		27.5507
Ras-related protein Rap-2b	RAP2B	IC	NaN	NaN	NaN	28.5694	27.5061	28.166	NaN	NaN	NaN		28.0805
Ras-related protein Rap-2c	RAP2C	IC	NaN	NaN	NaN	30.2287	29.1492	29.4767	NaN	NaN	NaN		29.6182
Ras GTPase-activating protein 1	RASA1	IC	NaN	NaN	NaN	24.0279	23.9427	24.4522	NaN	NaN	NaN		24.141
Ras GTPase-activating protein 2	RASA2	S	NaN	NaN	NaN	26.4923	26.8313	26.4552	NaN	NaN	NaN		26.5929
Ras GTPase-activating protein 3	RASA3	IC	NaN	NaN	NaN	29.8567	29.0889	29.4119	NaN	NaN	NaN		29.4525
Retinol-binding protein 4;Plasma retinol-binding protein(1-182);Plasma retinol-binding protein(1-181);Plasma retinol-binding protein(1-179);Plasma retinol-binding protein(1-176)	RBP4	IC/S	30.9412	29.9078	30.7657	26.9101	26.8889	27.1817	31.7246	32.0653	32.2491	30.5383	26.9936	32.013
Reticulocalbin-3	RCN3	IC/M/S	NaN	NaN	NaN	NaN	NaN	NaN	27.9621	27.6783	27.9646			27.8683
Reversion-inducing cysteine-rich protein with Kazal motifs	RECK	M	NaN	NaN	NaN	28.9218	28.2114	28.7006	NaN	NaN	NaN		28.6113
Receptor expression-enhancing protein 5;Receptor expression-enhancing protein	REEP5	M	NaN	NaN	NaN	26.734	26.7696	26.2673	NaN	NaN	NaN		26.5903
Transcription factor RelB	RELB	IC	31.5418	31.4259	32.1524	NaN	NaN	NaN	31.3145	NaN	NaN	31.7067		31.3145
RELT-like protein 1	RELL1	M	NaN	NaN	NaN	28.4778	28.051	28.0221	NaN	NaN	NaN		28.1836
RalBP1-associated Eps domain-containing protein 1	REPS1	IC	NaN	NaN	NaN	27.4684	27.5317	28.3902	NaN	NaN	NaN		27.7968
Regucalcin	RGN	IC	NaN	NaN	NaN	NaN	NaN	NaN	26.4624	27.2791	27.541			27.0942
Regulator of G-protein signaling 17	RGS17	IC	NaN	NaN	NaN	28.1998	27.9025	28.1169	NaN	NaN	NaN		28.0731
Inactive rhomboid protein 1	RHBDF1	IC/M	NaN	NaN	NaN	29.9239	29.327	29.4435	NaN	NaN	NaN		29.5648
Inactive rhomboid protein 2	RHBDF2	IC/M	NaN	NaN	NaN	26.4827	25.1154	25.9841	NaN	NaN	NaN		25.8607
Rho-related GTP-binding protein RhoG	RHOG	IC	NaN	NaN	NaN	32.4398	31.8197	31.975	NaN	NaN	NaN		32.0782
Ras and Rab interactor 1	RIN1	IC	NaN	NaN	NaN	27.7603	27.2687	27.2447	NaN	NaN	NaN		27.4246
GTP-binding protein Rit1	RIT1	IC	NaN	NaN	NaN	26.0279	26.0711	25.7664	NaN	NaN	NaN		25.9552
Ribonuclease 4	RNASE4	S	NaN	NaN	NaN	NaN	NaN	NaN	29.716	29.9743	29.4781			29.7228
Rho-related GTP-binding protein RhoE	RND3	IC	NaN	NaN	NaN	29.808	30.3656	29.5333	NaN	NaN	NaN		29.9023
Ribonuclease inhibitor	RNH1	IC	NaN	NaN	NaN	29.6861	28.2647	28.3427	26.5066	NaN	NaN		28.7645	26.5066
Aminopeptidase B	RNPEP	IC/S	NaN	NaN	NaN	26.3432	26.0468	25.9264	NaN	NaN	NaN		26.1055
Roundabout homolog 1	ROBO1	IC/M	NaN	NaN	NaN	29.2435	28.4737	29.2711	NaN	NaN	NaN		28.9961
Reticulon-4;Reticulon	RTN4	IC/M	26.9082	NaN	NaN	29.3723	29.0009	28.4015	NaN	NaN	NaN	26.9082	28.9249
Protein S100-A10	S100A10	M	27.1154	27.2704	27.1941	33.067	32.2408	32.0213	29.8438	29.7851	29.1708	27.1933	32.443	29.5999
Protein S100-A13	S100A13	IC	29.1643	30.4855	29.2908	33.2735	33.5238	33.1051	29.7448	29.6109	28.3714	29.6469	33.3008	29.2424
Protein S100-A16	S100A16	IC	26.7179	NaN	NaN	32.3897	30.7282	31.5879	NaN	NaN	NaN	26.7179	31.5686
Protein S100-A4	S100A4	IC	NaN	NaN	NaN	25.9758	24.2826	24.3354	NaN	NaN	NaN		24.8646
Protein S100-A6;Protein S100	S100A6	IC	30.5864	31.4697	31.0137	32.3212	33.2063	32.7467	31.7277	31.0453	31.5028	31.0232	32.7581	31.4253
Serine--tRNA ligase, cytoplasmic	SARS	IC	NaN	NaN	NaN	29.2811	28.4295	27.5128	26.7784	26.4308	NaN		28.4078	26.6046
Ribosome maturation protein SBDS	SBDS	IC	NaN	NaN	NaN	26.115	26.0651	26.0872	NaN	NaN	NaN		26.0891
Secretory carrier-associated membrane protein 1	SCAMP1	IC/M	NaN	NaN	NaN	26.2877	25.0631	24.6888	NaN	NaN	NaN		25.3465
Secernin-1	SCRN1	IC	NaN	NaN	NaN	28.6527	28.5823	29.1323	NaN	NaN	NaN		28.7891
Syndecan;Syndecan-2	SDC2	M	NaN	NaN	NaN	27.4067	26.9258	26.8695	NaN	NaN	NaN		27.0673
Syndecan-4	SDC4	M	26.8897	24.9421	26.7013	25.9547	27.1961	25.5398	NaN	NaN	NaN	26.1777	26.2302
Syntenin-1	SDCBP	IC	27.325	28.0302	29.0263	32.3408	32.1708	32.4547	NaN	NaN	NaN	28.1272	32.3221
Protein SEC13 homolog	SEC13	IC	NaN	NaN	NaN	27.4697	27.6136	27.0877	NaN	NaN	NaN		27.3904
Vesicle-trafficking protein SEC22b	SEC22B	IC/M	NaN	NaN	NaN	25.3478	25.266	25.2382	NaN	NaN	NaN		25.284
Protein transport protein Sec24C	SEC24C	IC	NaN	NaN	NaN	26.8173	26.6158	26.5207	NaN	NaN	NaN		26.6513
Protein transport protein Sec24D	SEC24D	IC	NaN	NaN	NaN	27.1736	26.0276	25.883	NaN	NaN	NaN		26.3614
Protein transport protein Sec31A	SEC31A	IC/S	NaN	NaN	NaN	28.5694	28.7919	28.5288	NaN	NaN	NaN		28.63
Semaphorin-3A	SEMA3A	IC/S	NaN	NaN	NaN	NaN	NaN	NaN	28.4445	27.5387	28.2863			28.0898
Semaphorin-6D	SEMA6D	IC/M/S	NaN	NaN	NaN	25.2751	25.4411	25.9102	NaN	NaN	NaN		25.5421
Semaphorin-7A	SEMA7A	IC/M	31.0975	28.4017	29.6152	28.3198	27.9534	NaN	31.5251	29.4903	30.1253	29.7048	28.1366	30.3802
Septin-11	SEPT11	IC	NaN	NaN	NaN	29.8972	29.6585	29.1418	28.6232	28.0782	28.3006		29.5658	28.334
Septin-2	SEPT2	IC	NaN	NaN	NaN	29.4259	28.5527	28.5174	27.9865	28.0907	28.3514		28.832	28.1429
Septin-7	SEPT7	IC	NaN	NaN	NaN	30.0312	29.0906	29.882	27.3812	27.8845	26.9082		29.6679	27.3913
Septin-9	SEPT9	IC/S	NaN	NaN	NaN	30.9983	29.1921	29.406	26.928	26.6061	26.1442		29.8655	26.5594
Plasminogen activator inhibitor 2	SERPINB2;SERPINB10	S	NaN	NaN	NaN	29.8914	30.2003	31.4088	25.883	25.485	27.5699		30.5002	26.3126
Serpin B6	SERPINB6	IC	NaN	NaN	NaN	28.5386	26.5442	26.8201	26.4935	NaN	NaN		27.301	26.4935
Serpin B8	SERPINB8	IC	NaN	NaN	NaN	26.9348	26.3153	26.5855	25.9245	26.0359	NaN		26.6119	25.9802
Plasminogen activator inhibitor 1	SERPINE1	S	29.9851	29.7509	27.9777	27.8432	29.8867	28.7519	34.2269	32.3456	31.0641	29.2379	28.8273	32.5455
Glia-derived nexin	SERPINE2	S	NaN	NaN	NaN	27.6943	26.4883	26.9062	NaN	NaN	NaN		27.0296
Delta-sarcoglycan	SGCD	M	NaN	NaN	NaN	30.2801	29.1295	29.2211	NaN	NaN	NaN		29.5436
Epsilon-sarcoglycan	SGCE	M	NaN	NaN	NaN	26.3	25.4644	25.4053	NaN	NaN	NaN		25.7232
Small glutamine-rich tetratricopeptide repeat-containing protein alpha	SGTA	IC	NaN	NaN	NaN	27.2089	27.5853	27.6692	NaN	NaN	NaN		27.4878
SH3 domain-binding glutamic acid-rich-like protein	SH3BGRL	IC	NaN	NaN	NaN	27.7717	27.6816	28.4597	NaN	NaN	NaN		27.971
SH3 domain-binding protein 4	SH3BP4	IC	NaN	NaN	NaN	29.3238	29.0678	29.7148	NaN	NaN	NaN		29.3688
Endophilin-A2	SH3GL1	IC	NaN	NaN	NaN	29.9806	29.3964	29.8764	NaN	NaN	NaN		29.7511
SH3 domain-containing kinase-binding protein 1	SH3KBP1	IC	NaN	NaN	NaN	27.9446	28.0977	28.8517	NaN	NaN	NaN		28.298
SH3 and PX domain-containing protein 2B	SH3PXD2B	IC	NaN	NaN	NaN	25.6116	24.6816	25.323	NaN	NaN	NaN		25.2054
SHC-transforming protein 1;SHC-transforming protein 2	SHC1;SHC2	IC	NaN	NaN	NaN	25.6824	25.6773	26.116	NaN	NaN	NaN		25.8252
Tyrosine-protein phosphatase non-receptor type substrate 1	SIRPA	M	NaN	NaN	NaN	26.8867	26.3339	27.0288	NaN	NaN	NaN		26.7498
Solute carrier family 12 member 2	SLC12A2	M	NaN	NaN	NaN	28.455	28.8052	29.2318	NaN	NaN	NaN		28.8307
Solute carrier family 12 member 4	SLC12A4	M	NaN	NaN	NaN	28.5266	28.4557	28.0779	NaN	NaN	NaN		28.3534
Solute carrier family 12 member 7	SLC12A7	M	NaN	NaN	NaN	27.1128	26.0379	26.6518	NaN	NaN	NaN		26.6008
Urea transporter 1	SLC14A1	IC/M	NaN	NaN	NaN	27.1616	26.0132	26.496	NaN	NaN	NaN		26.557
Monocarboxylate transporter 4	SLC16A3	M	NaN	NaN	NaN	31.6956	30.794	31.9366	NaN	NaN	NaN		31.4754
Monocarboxylate transporter 7	SLC16A6	M	NaN	NaN	NaN	32.0416	30.4672	30.9573	NaN	NaN	NaN		31.1554
Monocarboxylate transporter 2	SLC16A7	M	NaN	NaN	NaN	26.9182	24.0933	24.576	NaN	NaN	NaN		25.1958
Amino acid transporter;Excitatory amino acid transporter 1	SLC1A3	M	NaN	NaN	NaN	26.6278	26.387	26.0664	NaN	NaN	NaN		26.3604
Neutral amino acid transporter A	SLC1A4	M	NaN	NaN	NaN	26.2526	26.1818	25.6406	NaN	NaN	NaN		26.025
Sodium-dependent phosphate transporter 1	SLC20A1	M	NaN	NaN	NaN	31.7063	30.3861	31.1333	NaN	NaN	NaN		31.0752
Sodium-dependent phosphate transporter 2	SLC20A2	M	NaN	NaN	NaN	27.2215	27.7467	28.3247	NaN	NaN	NaN		27.7643
Sulfate transporter	SLC26A2	IC/M	NaN	NaN	NaN	27.2887	26.3598	26.5861	NaN	NaN	NaN		26.7448
Solute carrier family 2, facilitated glucose transporter member 3;Solute carrier family 2, facilitated glucose transporter member 14	SLC2A3;SLC2A14	M	NaN	NaN	NaN	31.5708	31.1937	30.6034	NaN	NaN	NaN		31.1226
Zinc transporter 1	SLC30A1	M	NaN	NaN	NaN	28.6839	29.0165	29.1927	NaN	NaN	NaN		28.9644
Sodium-coupled neutral amino acid transporter 1	SLC38A1	IC/M	NaN	NaN	NaN	28.56	29.218	28.8695	NaN	NaN	NaN		28.8825
Sodium-coupled neutral amino acid transporter 2	SLC38A2	M	NaN	NaN	NaN	30.7864	31.5178	30.575	NaN	NaN	NaN		30.9597
Zinc transporter ZIP10	SLC39A10	M/S	NaN	NaN	NaN	28.8286	28.4814	29.2687	NaN	NaN	NaN		28.8596
Zinc transporter ZIP14	SLC39A14	M/S	NaN	NaN	NaN	29.0222	28.3686	29.1177	NaN	NaN	NaN		28.8362
Zinc transporter ZIP6	SLC39A6	M	NaN	NaN	NaN	27.588	27.4616	28.3148	NaN	NaN	NaN		27.7881
4F2 cell-surface antigen heavy chain	SLC3A2	IC/M	28.3275	29.3131	29.5565	33.3603	33.048	33.0605	NaN	NaN	24.7914	29.0657	33.1563	24.7914
	SLC3A2	IC/M	NaN	NaN	NaN	26.8038	27.4269	27.1454	NaN	NaN	NaN		27.1254
Choline transporter-like protein 1	SLC44A1	M	NaN	NaN	NaN	29.037	28.0588	28.2066	NaN	NaN	NaN		28.4341
Choline transporter-like protein 2	SLC44A2	IC/M	NaN	NaN	NaN	28.2232	26.0773	27.7418	NaN	NaN	NaN		27.3474
Anion exchange protein 2	SLC4A2	IC/M	NaN	NaN	NaN	25.366	25.5951	25.5866	NaN	NaN	NaN		25.5159
Electrogenic sodium bicarbonate cotransporter 1	SLC4A4	IC/M	NaN	NaN	NaN	28.6403	28.5397	28.7794	NaN	NaN	NaN		28.6531
Anion exchange protein	SLC4A7	M	NaN	NaN	NaN	28.7807	28.8661	29.7395	NaN	NaN	NaN		29.1288
Anion exchange protein	SLC4A7	M	NaN	NaN	NaN	27.3585	27.0561	28.0782	NaN	NaN	NaN		27.4976
Sodium-dependent neutral amino acid transporter B(0)AT2	SLC6A15	IC/M	NaN	NaN	NaN	30.8468	29.9503	29.7784	NaN	NaN	NaN		30.1918
Sodium- and chloride-dependent creatine transporter 1	SLC6A8	IC/M	NaN	NaN	NaN	27.6125	27.6583	28.163	NaN	NaN	NaN		27.8113
Cystine/glutamate transporter	SLC7A11	M	NaN	NaN	NaN	27.3525	26.5132	26.756	NaN	NaN	NaN		26.8739
Cationic amino acid transporter 2	SLC7A2	M	NaN	NaN	NaN	29.7405	27.1323	27.825	NaN	NaN	NaN		28.2326
Large neutral amino acids transporter small subunit 1	SLC7A5	M	25.2214	NaN	NaN	31.1566	31.0075	30.9141	NaN	NaN	NaN	25.2214	31.0261
Y+L amino acid transporter 2	SLC7A6	IC/M	NaN	NaN	NaN	26.5952	26.967	26.7633	NaN	NaN	NaN		26.7752
Sodium/hydrogen exchanger 1	SLC9A1	M	NaN	NaN	NaN	30.2877	30.7599	30.8315	NaN	NaN	NaN		30.6264
Na(+)/H(+) exchange regulatory cofactor NHE-RF2	SLC9A3R2	IC	NaN	NaN	NaN	27.0919	27.6227	27.9516	NaN	NaN	NaN		27.5554
SLIT and NTRK-like protein 6	SLITRK6	M	NaN	NaN	NaN	27.2089	26.7797	27.8908	NaN	NaN	NaN		27.2931
STE20-like serine/threonine-protein kinase	SLK	IC	NaN	NaN	NaN	28.2011	28.0778	28.2095	NaN	NaN	NaN		28.1628
Mothers against decapentaplegic homolog 1	SMAD1	IC	NaN	NaN	NaN	27.0304	26.1577	27.0446	NaN	NaN	NaN		26.7443
Mothers against decapentaplegic homolog 3	SMAD3	IC	NaN	NaN	NaN	26.8621	25.9671	26.3976	NaN	NaN	NaN		26.409
Spermine synthase	SMS	IC	NaN	NaN	NaN	27.5637	27.0807	27.5854	NaN	NaN	NaN		27.4099
E3 ubiquitin-protein ligase SMURF2	SMURF2	IC	NaN	NaN	NaN	29.3181	28.1746	29.2731	NaN	NaN	NaN		28.9219
Synaptosomal-associated protein 29;Synaptosomal-associated protein	SNAP29	IC	NaN	NaN	NaN	27.7966	27.5963	28.521	NaN	NaN	NaN		27.9713
Beta-1-syntrophin	SNTB1	S	NaN	NaN	NaN	27.3321	27.0266	27.0804	NaN	NaN	NaN		27.1464
Beta-2-syntrophin	SNTB2	IC/S	NaN	NaN	NaN	29.7077	28.9246	29.1564	NaN	NaN	NaN		29.2629
Sorting nexin-1	SNX1	IC	NaN	NaN	NaN	26.0865	26.0729	26.1951	NaN	NaN	NaN		26.1181
Sorting nexin-12	SNX12	IC	NaN	NaN	NaN	26.6943	26.4248	26.4303	NaN	NaN	NaN		26.5165
Sorting nexin-18	SNX18	IC	NaN	NaN	NaN	25.8016	25.4629	25.9597	NaN	NaN	NaN		25.7414
Sorting nexin-2	SNX2	IC	NaN	NaN	NaN	25.741	25.5776	25.7944	NaN	NaN	NaN		25.7043
Sorting nexin-3	SNX3	IC	NaN	NaN	NaN	29.5577	29.4926	29.5916	NaN	NaN	NaN		29.5473
Sorting nexin-6;Sorting nexin-6, N-terminally processed	SNX6	IC	NaN	NaN	NaN	26.7379	26.569	26.6516	NaN	NaN	NaN		26.6528
Sorting nexin-8	SNX8	IC	NaN	NaN	NaN	24.8411	25.2379	24.6125	NaN	NaN	NaN		24.8971
Sorting nexin-9	SNX9	IC	NaN	NaN	NaN	28.7828	28.7079	28.6341	NaN	NaN	NaN		28.7083
Superoxide dismutase;Superoxide dismutase [Mn], mitochondrial	SOD2	IC	NaN	NaN	NaN	NaN	NaN	NaN	27.6084	27.7603	NaN			27.6844
SPARC	SPARC	IC/S	33.0233	33.0347	33.8302	27.6447	30.7965	28.836	33.7291	31.9486	33.4543	33.2961	29.0924	33.044
Spartin	SPG20	IC	NaN	NaN	NaN	25.1954	25.1512	25.4318	NaN	NaN	NaN		25.2595
Serine protease inhibitor Kazal-type 6	SPINK6	S	26.6078	28.7413	27.6058	NaN	NaN	NaN	NaN	NaN	NaN	27.6516
Spondin-2	SPON2	IC/S	29.9148	28.8954	28.6493	26.6016	28.7948	26.9867	32.4637	31.7421	31.3075	29.1532	27.461	31.8378
Sprouty-related, EVH1 domain-containing protein 1	SPRED1	IC/M	NaN	NaN	NaN	25.4086	25.4699	25.5151	NaN	NaN	NaN		25.4646
Protein sprouty homolog 4	SPRY4	IC/M	NaN	NaN	NaN	29.8203	29.5472	29.9005	NaN	NaN	NaN		29.756
Sequestosome-1	SQSTM1	IC	NaN	NaN	NaN	29.1497	29.8703	29.2197	NaN	NaN	NaN		29.4132
Sorcin	SRI	IC	NaN	NaN	NaN	29.175	29.2324	29.0218	NaN	NaN	NaN		29.143
Spermidine synthase	SRM	IC	NaN	NaN	NaN	28.3827	27.9897	28.2807	NaN	NaN	NaN		28.2177
Sushi repeat-containing protein SRPX	SRPX	S	NaN	NaN	NaN	26.5323	26.3308	26.8604	27.1564	26.5321	26.6334		26.5745	26.774
Soluble scavenger receptor cysteine-rich domain-containing protein SSC5D	SSC5D	IC/S	27.4249	NaN	NaN	30.2519	26.4936	26.9984	NaN	NaN	NaN	27.4249	27.9146
Signal transducing adapter molecule 1	STAM	IC	NaN	NaN	NaN	28.4615	27.9654	28.5916	NaN	NaN	NaN		28.3395
STAM-binding protein	STAMBP	IC	NaN	NaN	NaN	25.8592	25.4534	25.4763	NaN	NaN	NaN		25.5963
Signal transducer and activator of transcription;Signal transducer and activator of transcription 1-alpha/beta	STAT1	IC	NaN	NaN	NaN	27.0716	26.2451	26.5706	NaN	NaN	NaN		26.6291
Signal transducer and activator of transcription;Signal transducer and activator of transcription 3	STAT3	IC	NaN	NaN	NaN	25.8399	23.7181	24.2181	NaN	NaN	NaN		24.592
Stanniocalcin-1	STC1	IC/S	31.852	29.4187	29.9286	31.4115	30.5002	30.5747	34.6778	33.2393	33.8026	30.3997	30.8288	33.9066
Stanniocalcin-2	STC2	IC/S	NaN	NaN	26.9037	NaN	28.0201	26.4419	30.5519	30.4404	31.0744	26.9037	27.231	30.6889
Metalloreductase STEAP3	STEAP3	M	NaN	NaN	NaN	29.7293	29.1681	29.3266	NaN	NaN	NaN		29.408
Serine/threonine-protein kinase 10	STK10	IC	NaN	NaN	NaN	29.2728	28.6974	29.5268	NaN	NaN	NaN		29.1657
	STK24	IC	NaN	NaN	NaN	29.5105	28.9753	29.5913	NaN	NaN	NaN		29.359
Erythrocyte band 7 integral membrane protein	STOM	M	NaN	27.5496	27.7897	33.5863	32.7882	33.3043	NaN	NaN	NaN	27.6696	33.2263
Serine-threonine kinase receptor-associated protein	STRAP	IC	NaN	NaN	NaN	28.1989	28.2799	28.3476	NaN	NaN	NaN		28.2755
Syntaxin-12	STX12	IC/M	NaN	NaN	NaN	26.9967	26.7923	27.2176	NaN	NaN	NaN		27.0022
Syntaxin-1B	STX1B	IC/M	NaN	NaN	NaN	27.2783	26.0024	26.1216	NaN	NaN	NaN		26.4675
Syntaxin-2	STX2	M	NaN	NaN	NaN	27.7654	26.9166	27.3167	NaN	NaN	NaN		27.3329
Syntaxin-3	STX3	IC/M	NaN	NaN	NaN	28.0653	28.7168	29.0886	NaN	NaN	NaN		28.6236
Syntaxin-4	STX4	IC/M	NaN	NaN	NaN	31.8992	31.5153	31.7435	NaN	NaN	NaN		31.7193
Syntaxin-7	STX7	IC/M	NaN	NaN	NaN	28.882	28.7481	28.954	NaN	NaN	NaN		28.8614
Syntaxin-binding protein 1	STXBP1	IC	NaN	NaN	NaN	30.9707	30.2738	30.6491	NaN	NaN	NaN		30.6312
Syntaxin-binding protein 3	STXBP3	IC	NaN	NaN	NaN	33.0168	29.5758	29.6848	NaN	NaN	NaN		30.7591
Suppressor of G2 allele of SKP1 homolog	SUGT1	IC	NaN	NaN	NaN	27.2051	26.8794	27.0664	NaN	NaN	NaN		27.0503
Switch-associated protein 70	SWAP70	IC	NaN	NaN	NaN	25.5479	25.683	25.8606	NaN	NaN	NaN		25.6972
Transaldolase	TALDO1	IC	NaN	NaN	NaN	NaN	NaN	NaN	27.0332	27.3801	27.0363			27.1499
Protein TANC1	TANC1	IC	NaN	NaN	NaN	26.7442	25.5396	26.1091	NaN	NaN	NaN		26.131
Serine/threonine-protein kinase TAO1	TAOK1	IC	NaN	NaN	NaN	29.6966	29.0289	29.6019	NaN	NaN	NaN		29.4425
Serine/threonine-protein kinase TAO3	TAOK3	IC	NaN	NaN	NaN	29.3587	29.0613	29.6456	NaN	NaN	NaN		29.3552
Tax1-binding protein 3	TAX1BP3	IC	NaN	NaN	NaN	26.9264	26.9803	27.2822	NaN	NaN	NaN		27.063
TBC1 domain family member 10A	TBC1D10A	IC	NaN	NaN	NaN	24.5718	24.628	24.6502	NaN	NaN	NaN		24.6167
TBC1 domain family member 10B	TBC1D10B	IC	NaN	NaN	NaN	27.1008	25.2679	26.5459	NaN	NaN	NaN		26.3049
TBC1 domain family member 24	TBC1D24	IC	NaN	NaN	NaN	26.9644	26.936	26.8272	NaN	NaN	NaN		26.9092
Transcription elongation factor B polypeptide 1	TCEB1	IC	NaN	NaN	NaN	30.0882	29.9758	30.374	NaN	NaN	NaN		30.146
Transcription elongation factor B polypeptide 2	TCEB2	IC	NaN	NaN	NaN	28.4267	28.2442	28.2503	NaN	NaN	NaN		28.3071
Teneurin-3	TENM3	IC/M	NaN	NaN	NaN	28.1247	28.0948	27.7972	NaN	NaN	NaN		28.0056
Teneurin-4	TENM4	IC/M	NaN	NaN	NaN	28.2435	27.4921	28.1048	NaN	NaN	NaN		27.9468
Tissue factor pathway inhibitor	TFPI	S	27.3525	28.5272	29.0733	27.8792	26.9373	26.4682	NaN	NaN	NaN	28.3177	27.0949
Tissue factor pathway inhibitor 2	TFPI2	IC/S	29.2581	29.7933	29.0601	28.5655	28.9485	28.3591	31.1363	31.469	30.66	29.3705	28.6244	31.0884
Transferrin receptor protein 1;Transferrin receptor protein 1, serum form	TFRC	IC/M	NaN	NaN	NaN	29.3996	29.1866	29.3977	25.298	27.0506	NaN		29.328	26.1743
Transforming growth factor-beta-induced protein ig-h3	TGFBI	IC/S	33.4503	33.5062	33.7829	32.6962	33.1467	33.325	33.5322	33.0821	33.8431	33.5798	33.056	33.4858
TGF-beta receptor type-2	TGFBR2	M	NaN	NaN	NaN	29.2246	27.9796	28.3721	NaN	NaN	NaN		28.5254
Protein-glutamine gamma-glutamyltransferase 2	TGM2	IC	29.8326	30.3055	29.5377	32.9778	32.6272	32.2734	29.5147	29.8068	29.7579	29.892	32.6261	29.6931
Trans-Golgi network integral membrane protein 2	TGOLN2	M	NaN	NaN	NaN	24.9603	26.5317	24.8163	NaN	NaN	NaN		25.4361
Thrombomodulin	THBD	M	NaN	NaN	NaN	29.0711	29.5733	29.4293	NaN	NaN	NaN		29.3579
Thrombospondin-1	THBS1	S	31.3513	29.5749	31.5856	27.8324	26.813	27.6424	28.4005	28.0358	28.9683	30.8373	27.4293	28.4682
Thrombospondin-3	THBS3	IC/S	28.0379	NaN	26.8787	NaN	NaN	NaN	NaN	NaN	NaN	27.4583
Thrombospondin-4	THBS4	IC/S	28.968	28.5761	28.813	NaN	NaN	NaN	NaN	NaN	NaN	28.7857
Thimet oligopeptidase	THOP1	IC	NaN	NaN	NaN	24.9367	24.9375	24.8123	NaN	NaN	NaN		24.8955
Thrombospondin type-1 domain-containing protein 4	THSD4	M/S	NaN	NaN	NaN	26.2171	26.9136	26.733	NaN	NaN	NaN		26.6212
Thy-1 membrane glycoprotein	THY1	M/S	NaN	NaN	NaN	30.7022	31.5694	32.108	27.4593	NaN	NaN		31.4599	27.4593
Fructose-2,6-bisphosphatase TIGAR	TIGAR	IC	NaN	NaN	NaN	27.8865	27.3589	27.4924	NaN	NaN	NaN		27.5793
Metalloproteinase inhibitor 1	TIMP1	IC/S	34.3828	33.681	33.2622	30.1727	32.5688	31.289	35.1735	34.3516	34.5553	33.7754	31.3435	34.6935
Metalloproteinase inhibitor 2	TIMP2	IC/S	31.7126	29.1097	30.482	29.8903	30.452	31.5334	30.2257	29.4888	30.532	30.4348	30.6252	30.0822
Metalloproteinase inhibitor 3	TIMP3	S	NaN	NaN	NaN	27.4265	26.5462	26.1575	NaN	NaN	NaN		26.7101
TIP41-like protein	TIPRL	IC	NaN	NaN	NaN	26.1141	26.3268	26.5983	NaN	NaN	NaN		26.3464
Talin-2	TLN2	IC	NaN	NaN	NaN	24.858	25.0948	25.7762	NaN	NaN	NaN		25.243
Protein lifeguard 3	TMBIM1	IC/M	NaN	NaN	NaN	25.2476	25.571	25.4146	NaN	NaN	NaN		25.4111
Transmembrane protein 132A	TMEM132A	IC/M	25.7895	NaN	26.161	30.0482	26.3894	29.0755	26.3397	NaN	26.3927	25.9752	28.5043	26.3662
Transmembrane protein 2	TMEM2	IC/M	NaN	NaN	NaN	31.6964	28.2932	29.118	NaN	NaN	NaN		29.7026
Transmembrane protein 200A	TMEM200A	M	NaN	NaN	NaN	26.1301	25.8374	26.607	NaN	NaN	NaN		26.1915
Transmembrane protein 237	TMEM237	M	NaN	NaN	NaN	24.4569	24.8481	24.8938	NaN	NaN	NaN		24.7329
Cell cycle control protein 50A	TMEM30A	IC/M	NaN	NaN	NaN	27.3262	26.5915	27.02	NaN	NaN	NaN		26.9792
Transmembrane protein 51	TMEM51	M	NaN	NaN	NaN	29.0554	28.7797	29.5923	NaN	NaN	NaN		29.1425
Thymosin beta-10	TMSB10	IC	30.5176	31.5942	32.0318	32.4197	33.0784	33.579	NaN	NaN	NaN	31.3812	33.0257
Thymosin beta-4;Hematopoietic system regulatory peptide	TMSB4X	IC	30.8631	31.213	31.5633	32.9709	33.672	34.161	27.7345	29.6418	27.8566	31.2131	33.6013	28.411
Tenascin	TNC	IC/S	32.1771	32.3207	31.7896	33.6034	34.478	33.0742	32.2456	30.7384	30.9206	32.0958	33.7186	31.3015
Tumor necrosis factor alpha-induced protein 2	TNFAIP2	IC	NaN	NaN	NaN	25.9769	24.9803	25.2443	NaN	NaN	NaN		25.4005
Tumor necrosis factor receptor superfamily member 10B	TNFRSF10B	M	NaN	NaN	NaN	30.1461	29.3743	29.4854	NaN	NaN	NaN		29.6686
Tumor necrosis factor receptor superfamily member 10C	TNFRSF10C	IC/M	NaN	NaN	NaN	27.0394	25.8893	26.6927	NaN	NaN	NaN		26.5405
Tumor necrosis factor receptor superfamily member 10D	TNFRSF10D	M	NaN	NaN	NaN	29.1958	28.7868	28.9237	NaN	NaN	NaN		28.9688
Tumor necrosis factor receptor superfamily member 11B	TNFRSF11B	S	29.0937	27.6902	28.0508	29.1242	25.515	28.2242	30.2098	27.1359	29.9716	28.2782	27.6211	29.1058
Tumor necrosis factor receptor superfamily member 12A	TNFRSF12A	M/S	26.8471	NaN	NaN	28.9097	27.3612	26.631	27.4942	27.0408	27.6122	26.8471	27.634	27.3824
Tumor necrosis factor ligand superfamily member 15;Tumor necrosis factor ligand superfamily member 15, membrane form;Tumor necrosis factor ligand superfamily member 15, secreted form	TNFSF15	IC/S	NaN	NaN	NaN	NaN	NaN	NaN	26.9027	26.5517	27.9307			27.1283
TRAF2 and NCK-interacting protein kinase	TNIK	IC/S	NaN	NaN	NaN	26.7681	26.3591	26.5137	NaN	NaN	NaN		26.547
182 kDa tankyrase-1-binding protein	TNKS1BP1	IC	NaN	NaN	NaN	28.4911	27.8172	29.175	NaN	NaN	NaN		28.4944
Transportin-1;Transportin-2	TNPO1;TNPO2	IC	NaN	NaN	NaN	27.0875	26.6079	26.5931	NaN	NaN	NaN		26.7628
Tensin-1	TNS1	IC	NaN	NaN	NaN	27.8989	28.2507	28.7633	NaN	NaN	NaN		28.3043
Toll-interacting protein	TOLLIP	IC	NaN	NaN	NaN	27.5237	27.622	28.3955	NaN	NaN	NaN		27.847
Target of Myb protein 1	TOM1	IC	NaN	NaN	NaN	28.1503	28.1723	29.2502	NaN	NaN	NaN		28.5242
Mitochondrial import receptor subunit TOM34	TOMM34	IC	NaN	NaN	NaN	25.9723	26.1908	26.2281	NaN	NaN	NaN		26.1304
Quinone oxidoreductase PIG3	TP53I3	IC	NaN	NaN	NaN	27.7138	27.1449	27.6859	NaN	NaN	NaN		27.5149
Trophoblast glycoprotein	TPBG	M	NaN	NaN	NaN	31.9507	31.4329	31.3017	NaN	NaN	NaN		31.5618
Tumor protein D54	TPD52L2	IC	26.0384	NaN	NaN	28.5779	29.1404	29.4586	NaN	NaN	NaN	26.0384	29.059
Tubulin polymerization-promoting protein family member 3	TPPP3	IC	NaN	NaN	NaN	28.1786	27.1104	26.646	NaN	NaN	NaN		27.3117
TRAF-type zinc finger domain-containing protein 1	TRAFD1	IC	NaN	NaN	NaN	24.7707	24.2611	25.116	NaN	NaN	NaN		24.7159
Thyrotropin-releasing hormone-degrading ectoenzyme	TRHDE	IC/M	NaN	NaN	NaN	27.5213	27.1437	27.4693	NaN	NaN	NaN		27.3781
E3 ubiquitin/ISG15 ligase TRIM25	TRIM25	IC	NaN	NaN	NaN	27.9674	27.6234	27.3473	NaN	NaN	NaN		27.646
Triple functional domain protein	TRIO	IC/S	NaN	NaN	NaN	27.1054	25.9275	26.7356	NaN	NaN	NaN		26.5895
TRIO and F-actin-binding protein	TRIOBP	IC	NaN	NaN	NaN	27.7248	27.1895	27.8948	NaN	NaN	NaN		27.603
Cdc42-interacting protein 4	TRIP10	IC	NaN	NaN	NaN	28.1753	27.2246	27.3555	NaN	NaN	NaN		27.5851
Multifunctional methyltransferase subunit TRM112-like protein	TRMT112	IC	NaN	NaN	NaN	25.3682	24.7061	24.809	NaN	NaN	NaN		24.9611
Transient receptor potential cation channel subfamily A member 1	TRPA1	M	NaN	NaN	NaN	31.2813	29.5274	30.2038	NaN	NaN	NaN		30.3375
Transient receptor potential cation channel subfamily V member 2	TRPV2	IC/M	NaN	NaN	NaN	27.0941	25.9006	25.8523	NaN	NaN	NaN		26.2823
Tumor susceptibility gene 101 protein	TSG101	IC	NaN	NaN	NaN	28.9107	28.4376	29.0363	NaN	NaN	NaN		28.7949
Tetraspanin-14;Tetraspanin	TSPAN14	M	NaN	28.8994	29.0165	29.5644	29.0893	29.7595	NaN	NaN	NaN	28.9579	29.4711
Tetraspanin;Tetraspanin-4	TSPAN4	M	NaN	NaN	NaN	26.0239	25.7159	26.458	NaN	NaN	NaN		26.0659
Tetraspanin;Tetraspanin-5	TSPAN5	M	NaN	NaN	NaN	28.319	28.1495	27.7339	NaN	NaN	NaN		28.0675
Tetraspanin-6	TSPAN6	IC/M	NaN	NaN	NaN	28.3403	27.1114	27.2213	NaN	NaN	NaN		27.5577
Tetraspanin;Tetraspanin-9	TSPAN9	M	NaN	NaN	NaN	28.9041	27.9646	29.0501	NaN	NaN	NaN		28.6396
GDP-L-fucose synthase	TSTA3	IC	NaN	NaN	NaN	26.0239	25.7638	26.7135	NaN	NaN	NaN		26.167
Tetratricopeptide repeat protein 9C	TTC9C	IC	NaN	NaN	NaN	26.2793	25.0406	25.5853	NaN	NaN	NaN		25.635
Protein tweety homolog 3	TTYH3	M	NaN	NaN	NaN	30.6188	28.8588	30.1564	NaN	NaN	NaN		29.878
Tubulin beta-3 chain	TUBB3	IC	27.9948	28.2614	27.6985	30.3909	30.4605	30.334	27.8957	28.243	27.7718	27.9849	30.3952	27.9702
Twinfilin-2	TWF2	IC	NaN	NaN	NaN	29.2961	27.3	27.7186	28.3167	27.944	28.186		28.1049	28.1489
Twisted gastrulation protein homolog 1	TWSG1	S	NaN	NaN	NaN	NaN	NaN	NaN	28.3218	27.2444	28.4175			27.9946
Thioredoxin domain-containing protein 17	TXNDC17	IC	28.1672	28.43	29.3881	30.3075	30.4573	31.0088	NaN	NaN	NaN	28.6618	30.5912
Thioredoxin domain-containing protein 5	TXNDC5	IC/S	NaN	NaN	NaN	27.1075	28.3794	27.4432	NaN	NaN	NaN		27.6433
Thioredoxin-like protein 1	TXNL1	IC	NaN	NaN	NaN	28.6969	28.0917	28.7055	NaN	NaN	NaN		28.4981
Thioredoxin reductase 1, cytoplasmic	TXNRD1	IC	NaN	NaN	NaN	29.7764	29.4445	29.1488	28.694	29.5311	29.117		29.4565	29.114
Ubiquitin-like modifier-activating enzyme 6	UBA6	IC	NaN	NaN	NaN	26.9655	26.4571	26.4529	NaN	NaN	NaN		26.6252
Ubiquitin-associated and SH3 domain-containing protein B	UBASH3B	IC	NaN	NaN	NaN	25.8547	25.1689	25.7558	NaN	NaN	NaN		25.5931
Ubiquitin-conjugating enzyme E2 D3	UBE2D3;UBE2D2	IC	NaN	NaN	NaN	27.8197	26.7157	27.0108	NaN	NaN	NaN		27.1821
Ubiquitin-conjugating enzyme E2 Z	UBE2Z	IC	NaN	NaN	NaN	25.5398	25.5911	25.4956	NaN	NaN	NaN		25.5422
Ubiquitin domain-containing protein UBFD1	UBFD1	IC	NaN	NaN	NaN	25.8759	25.9466	25.6305	NaN	NaN	NaN		25.8177
Ubiquitin domain-containing protein 1	UBTD1	IC	NaN	NaN	NaN	29.5026	29.563	30.1289	NaN	NaN	NaN		29.7315
Ubiquitin carboxyl-terminal hydrolase;Ubiquitin carboxyl-terminal hydrolase isozyme L3	UCHL3	IC	NaN	NaN	NaN	27.449	27.0537	27.044	NaN	NaN	NaN		27.1822
Ubiquitin-fold modifier 1	UFM1	IC	NaN	NaN	NaN	27.6346	28.2646	28.1819	NaN	NaN	NaN		28.027
UDP-glucose 6-dehydrogenase	UGDH	IC	NaN	NaN	NaN	30.0194	28.6434	27.7652	26.8009	26.6559	NaN		28.8093	26.7284
UTP--glucose-1-phosphate uridylyltransferase	UGP2	IC	25.5841	NaN	NaN	28.6777	28.1019	27.8078	27.8155	27.6275	26.4389	25.5841	28.1958	27.2939
NKG2D ligand 1	ULBP1	M	NaN	NaN	NaN	26.9158	26.4849	26.5943	NaN	NaN	NaN		26.665
NKG2D ligand 3	ULBP3	S	NaN	NaN	NaN	25.9398	25.6736	26.5306	NaN	NaN	NaN		26.048
General vesicular transport factor p115	USO1	IC	NaN	NaN	NaN	26.4246	26.3439	26.4808	NaN	NaN	NaN		26.4164
Utrophin	UTRN	IC	NaN	NaN	NaN	28.0961	27.9567	28.0152	NaN	NaN	NaN		28.0226
Vesicle-associated membrane protein 3	VAMP3	M	NaN	NaN	NaN	28.4546	28.0251	28.4155	NaN	NaN	NaN		28.2984
Vang-like protein 1	VANGL1	M	NaN	NaN	NaN	26.5291	25.4248	25.6455	NaN	NaN	NaN		25.8665
Vasorin	VASN	M	NaN	NaN	NaN	NaN	NaN	NaN	28.4504	28.0417	29.1597			28.5506
Vasodilator-stimulated phosphoprotein	VASP	IC	NaN	NaN	NaN	30.9686	30.3721	31.1413	NaN	NaN	NaN		30.8274
Synaptic vesicle membrane protein VAT-1 homolog-like	VAT1L	IC	NaN	NaN	NaN	27.9992	26.7551	27.3864	NaN	NaN	NaN		27.3802
Prefoldin subunit 3	VBP1	IC	NaN	NaN	NaN	27.9995	26.8186	27.3277	NaN	NaN	NaN		27.3819
Versican core protein	VCAN	IC/S	29.5763	NaN	26.8382	34.9505	29.9021	31.9873	25.0767	NaN	NaN	28.2073	32.28	25.0767
Vascular endothelial growth factor A	VEGFA	IC/S	NaN	NaN	NaN	NaN	NaN	NaN	28.6599	27.2598	28.5376			28.1524
	VEGFA	IC/S	25.6461	NaN	NaN	26.5041	23.9106	25.523	NaN	NaN	NaN	25.6461	25.3125
Pantetheinase	VNN1	S	NaN	NaN	NaN	NaN	NaN	NaN	29.5282	29.6605	29.3294			29.506
Vascular non-inflammatory molecule 2	VNN2	IC/M/S	NaN	NaN	NaN	NaN	NaN	NaN	NaN	NaN	NaN
Vacuolar protein sorting-associated protein 26A	VPS26A	IC	NaN	NaN	NaN	26.3556	25.9715	26.3072	NaN	NaN	NaN		26.2114
Vacuolar protein sorting-associated protein 28 homolog	VPS28	IC	NaN	NaN	NaN	29.1027	28.2295	28.7042	NaN	NaN	NaN		28.6788
Vacuolar protein sorting-associated protein 29	VPS29	IC	NaN	NaN	NaN	27.0912	26.4727	26.8833	NaN	NaN	NaN		26.8157
Vacuolar protein sorting-associated protein 35	VPS35	IC	NaN	NaN	NaN	28.5795	26.7675	26.9451	27.5299	27.8582	27.4622		27.4307	27.6168
Vacuolar protein sorting-associated protein 37B	VPS37B	IC	NaN	NaN	NaN	27.7543	27.5566	28.0328	NaN	NaN	NaN		27.7812
Vacuolar protein sorting-associated protein 45	VPS45	IC	NaN	NaN	NaN	24.9729	24.8683	24.5324	NaN	NaN	NaN		24.7912
Vacuolar protein sorting-associated protein 4A	VPS4A	IC	NaN	NaN	NaN	28.3146	28.1979	27.9499	NaN	NaN	NaN		28.1541
Vacuolar protein sorting-associated protein 4B	VPS4B	IC	NaN	NaN	NaN	28.715	28.585	28.8564	NaN	NaN	NaN		28.7188
Vacuolar protein sorting-associated protein VTA1 homolog	VTA1	IC	NaN	NaN	NaN	27.7756	26.4814	27.0353	NaN	NaN	NaN		27.0974
von Willebrand factor A domain-containing protein 5A	VWA5A	IC	NaN	NaN	NaN	28.8121	27.3543	28.4289	NaN	NaN	NaN		28.1984
Wiskott-Aldrich syndrome protein family member 2	WASF2	IC	NaN	NaN	NaN	29.632	27.9842	28.228	NaN	NaN	NaN		28.6147
WD repeat-containing protein 48	WDR48	IC	NaN	NaN	NaN	27.8922	27.3619	27.4708	NaN	NaN	NaN		27.575
Protein wntless homolog	WLS	IC/M	NaN	NaN	NaN	28.127	28.0111	27.1413	NaN	NaN	NaN		27.7598
Protein Wnt-5a	WNT5A	S	29.5306	27.3749	29.7222	32.088	30.3487	32.2543	30.6697	28.4686	30.1535	28.8759	31.5637	29.7639
Protein Wnt-5b;Protein Wnt	WNT5B	S	NaN	NaN	NaN	NaN	NaN	NaN	26.0293	24.6799	26.4308			25.7134
Xaa-Pro aminopeptidase 1	XPNPEP1	IC	NaN	NaN	NaN	27.5182	25.9193	27.0995	NaN	NaN	NaN		26.8456
Synaptobrevin homolog YKT6	YKT6	IC	NaN	NaN	NaN	29.1364	28.2841	28.9285	NaN	NaN	NaN		28.783
Palmitoyltransferase;Probable palmitoyltransferase ZDHHC20	ZDHHC20	M	NaN	NaN	NaN	27.4991	25.7658	27.0091	NaN	NaN	NaN		26.758
Palmitoyltransferase ZDHHC5;Palmitoyltransferase	ZDHHC5	IC/M	NaN	NaN	NaN	30.7574	30.8022	31.4019	NaN	NaN	NaN		30.9872

## Sheet: CM
CONDITIONED MEDIUM (CM)
ITGAV	23.4251	IC/M
CNTN1	23.9959	S
CDH6	24.1825	M
ANPEP	24.6611	M
ISG15	24.7627	IC
SLC3A2	24.7914	IC/M
CSPG4	25.0748	M
VCAN	25.0767	IC/S
LAP3	25.2605	IC
ABRACL	25.4159	IC
CD93	25.4896	M
FAH	25.506	IC
COL2A1	25.5726	S
HEXA	25.6643	S
COL18A1	25.6695	IC/S
RAB11B;RAB11A	25.7089	IC
WNT5B	25.7134	S
CLTB	25.7216	IC
MST1	25.7219	IC/S
MAN2A1	25.7554	M
CHST3	25.7825	M
GSTA3	25.8286	IC
CAT	25.854	IC
PVR	25.9089	IC/M/S
EHD2	25.9241	IC
LASP1	25.9621	IC
SERPINB8	25.9802	IC
FAM129B	25.991	IC
MAN2B1	25.9917	S
C1QTNF3-AMACR;C1QTNF3	26.0489	S
EFEMP1	26.0604	IC/S
AXL	26.1465	M
TFRC	26.1743	IC/M
ENOPH1	26.2155	IC
MAPRE2	26.2765	IC
APP	26.3001	IC/M
SERPINB2;SERPINB10	26.3126	S
EHD1	26.3265	IC
TMEM132A	26.3662	IC/M
C8B	26.3665	IC/S
ICAM1	26.3761	M/S
CTHRC1	26.3918	IC/S
PSME1	26.4055	IC
CTSL	26.4262	S
MAN1A1	26.4673	M
APOB	26.4718	S
ACAT2	26.4809	IC
SERPINB6	26.4935	IC
B3GAT3;B3GAT2	26.5013	IC/S
RNH1	26.5066	IC
PLOD2	26.5234	IC/M/S
ACO1	26.5302	IC
PAFAH1B2	26.558	IC
SEPT9	26.5594	IC/S
CD248	26.5752	M
SARS	26.6046	IC
MMP14	26.6113	M/S
PAMR1	26.6285	IC/S
MANBA	26.6408	S
PLTP	26.6429	IC/S
PGLS	26.6648	IC
UGDH	26.7284	IC
SRPX	26.774	S
CARS	26.7881	IC
ARPC1B	26.7955	IC
MXRA8	26.7961	M
MVP	26.8042	IC
BGN	26.8202	S
LAMA4	26.8599	IC/S
ADAM19	26.9032	M
POSTN	26.9081	S
PROCR	26.9131	IC/M
PAM	26.922	IC/M/S
MGAT5	26.926	M
GPC1	26.9272	IC/M/S
BMP1	26.9463	S
DPYSL2	26.9615	IC
ANTXR1	27.0242	IC/M/S
LMAN2	27.0519	IC/M/S
F10	27.0609	S
IDH1	27.0811	IC
ANGPTL3	27.0866	S
LPP	27.0939	IC
RGN	27.0942	IC
NPTX1	27.1063	S
TNFSF15	27.1283	IC/S
HEXB	27.129	IC/S
TALDO1	27.1499	IC
NRG1	27.1608	IC/M/S
MDH1	27.1873	IC
PHPT1	27.1898	IC
COL4A2	27.1934	IC/S
NUTF2	27.1949	IC
HGS	27.2	IC
NUDT5	27.2056	IC
COL3A1	27.2329	IC/S
CXCL5	27.2375	S
HPCAL1;HPCA	27.2758	IC
UGP2	27.2939	IC
BMP2	27.2973	S
DDAH1	27.3042	IC
PDLIM4	27.3204	IC
COL11A1	27.3343	IC/S
OTUB1	27.3465	IC
COL4A1	27.356	IC/S
G6PD	27.3702	IC
TNFRSF12A	27.3824	M/S
SEPT7	27.3913	IC
B4GAT1	27.3992	S
CSF2	27.4192	S
C3	27.4315	IC/S
FABP1	27.4323	IC
THY1	27.4593	M/S
DPYSL3	27.468	IC
HLA-C	27.4815	M/S
PCBD1	27.5631	IC
GBE1	27.5751	IC
IGFALS	27.5973	IC/M/S
ATP6AP2	27.6147	IC/M/S
VPS35	27.6168	IC
PAPPA	27.6247	S
MCFD2	27.6753	IC/S
SOD2	27.6844	IC
CFHR5	27.693	S
C1S	27.7316	IC/S
MFGE8	27.7406	S
COLEC10	27.7668	S
ANXA6	27.7796	IC
CDH13	27.8288	IC/S
ANGPTL4	27.8314	IC/S
CAB39	27.8532	IC
RCN3	27.8683	IC/M/S
MAPK1	27.8861	IC
ADAM9	27.9027	M/S
HSPG2	27.9185	IC/S
HLA-C	27.9278	M/S
MRC2	27.9628	IC/M
MT2A	27.9671	IC
TUBB3	27.9702	IC
PGM3	27.9832	IC
AGRN	27.9858	IC/M/S
HAGH	27.9875	IC
PAFAH1B1	27.9913	IC
TWSG1	27.9946	S
PLIN3	28.0011	IC
CAPNS1	28.0118	IC
HEBP2	28.0311	IC
PRDX5	28.0387	IC
CLU	28.0407	IC/S
SEMA3A	28.0898	IC/S
METTL2B	28.139	IC/M
SEPT2	28.1429	IC
TWF2	28.1489	IC
VEGFA	28.1524	IC/S
HTRA1	28.1563	IC/S
ARPC1B	28.1709	IC
FMOD	28.1712	S
GPX3;GPX6;GPX5	28.1914	IC/S
PCOLCE	28.1979	S
DAG1	28.2521	IC/M/S
LRRC17	28.2999	S
PRSS23	28.3041	IC/S
NT5E	28.3049	IC/M/S
SEPT11	28.334	IC
FBN1	28.3583	S
TMSB4X	28.411	IC
PDLIM1	28.4263	IC
ITGA2	28.438	M
THBS1	28.4682	S
ENPP2	28.5125	IC/M
HGF	28.5195	IC/S
IGF2	28.5312	M/S
VASN	28.5506	M
FHL2	28.6511	IC
PLOD3	28.6886	IC/S
DBI	28.7289	IC
IGF2R	28.7836	IC/M
IL6	28.8048	IC/S
HSPB1	28.8061	IC
NID1	28.8287	S
COL5A1	28.8393	IC/S
LYZ	28.8453	S
CA2	28.8529	IC
NID2	28.9607	IC/S
LAMB1	28.9819	IC/S
CTSA	28.9893	IC/S
IGFBP6	29.0094	S
LGALS3	29.0095	IC
LIF	29.0347	IC/S
TNFRSF11B	29.1058	S
TXNRD1	29.114	IC
PTX3	29.1674	S
S100A13	29.2424	IC
CFD	29.2486	S
AKR1B1	29.2634	IC
HINT1	29.275	IC
CRIP2	29.2765	IC
COTL1	29.3272	IC
HGFAC	29.4662	S
VNN1	29.506	S
CLEC11A	29.529	S
APOM	29.5568	IC/S
LAMC1	29.5587	IC/S
CLIC4	29.5711	IC
S100A10	29.5999	M
CLIC1	29.6669	IC
EMILIN1	29.6698	IC/S
TGM2	29.6931	IC
MIF	29.718	IC
RNASE4	29.7228	S
WNT5A	29.7639	S
IGFBP7	29.8799	S
DKK3	30.0001	S
TIMP2	30.0822	IC/S
LOXL2	30.1348	IC/S
SEMA7A	30.3802	IC/M
PSAP	30.5568	IC/S
CTSD	30.6346	IC/S
COL12A1	30.6599	IC/S
STC2	30.6889	IC/S
FSTL1	30.6904	IC/S
CST1	30.766	S
CLSTN1	30.7713	M
CST4	30.7964	S
PLAT	30.8295	S
ESR1	30.8498	IC
CST3	30.8757	S
COL1A2	30.9182	S
TFPI2	31.0884	IC/S
TNC	31.3015	IC/S
RELB	31.3145	IC
NUCB1	31.4238	S
S100A6	31.4253	IC
MMP2	31.4346	IC/S
MMP3	31.507	IC/S
PLOD1	31.5149	S
CTSB	31.6571	S
GDF15	31.6892	IC/M
INHBA	31.738	S
CXCL8	31.8142	S
ECM1	31.8239	S
SPON2	31.8378	IC/S
QSOX1	31.9553	IC/M/S
COL6A2	31.9897	IC/S
RBP4	32.013	IC/S
POSTN	32.0256	S
IGFBP4	32.0497	S
COL1A1	32.1505	IC/S
B2M	32.3186	M/S
IGFBP2	32.4035	IC/S
SERPINE1	32.5455	S
PXDN	33.033	IC/S
SPARC	33.044	IC/S
IGFBP5	33.3414	S
TGFBI	33.4858	IC/S
STC1	33.9066	IC/S
COL6A1	34.0718	S
DOCK10	34.13	IC
COL6A3	34.2839	IC/S
MMP1	34.5139	S
PLAU	34.5173	IC/S
TIMP1	34.6935	IC/S
FN1	35.7669	IC/S

## Sheet: F20
FRACTION 20 (F20)
EHD1	24.696	IC
AOC3;AOC2	24.824	IC/S
SLC7A5	25.2214	M
UGP2	25.5841	IC
VEGFA	25.6461	IC/S
LAP3	25.6588	IC
ARPC1B	25.7091	IC
CDH11	25.7952	IC/M/S
ANXA11	25.948	IC
AKAP12	25.9627	IC
G6PD	25.9721	IC
ENG	25.9746	M
TMEM132A	25.9752	IC/M
BGN	25.9786	S
OTUB1	26.0344	IC
EGFR	26.0345	IC/M/S
TPD52L2	26.0384	IC
FABP5	26.0808	IC
LTBP2	26.0998	IC/S
MME	26.1448	IC/M
SDC4	26.1777	M
HABP2	26.1909	IC/S
PLXNB2	26.2297	IC/M/S
CDH6	26.3499	M
FGL2	26.3662	S
FAT1	26.369	IC/M/S
GRN	26.4658	IC/S
ITGB5	26.5177	IC/M
CSPG4	26.5863	M
MVP	26.6535	IC
S100A16	26.7179	IC
ITGAV	26.8032	IC/M
CTSV	26.8095	S
ANPEP	26.8329	M
TNFRSF12A	26.8471	M/S
IL1RAP	26.8994	IC/M/S
STC2	26.9037	IC/S
RTN4	26.9082	IC/M
CDH13	26.9097	IC/S
ATP2B4	26.9102	IC/M
LAMA5	26.9141	IC/S
ITGA1	26.9212	M
ANXA4	26.9667	IC
ADAM10	26.9719	M/S
CD99	27.0246	M/S
KLKB1	27.0348	IC/S
POSTN	27.0916	S
MYDGF	27.1107	IC/S
HINT1	27.1499	IC
MMP14	27.1759	M/S
S100A10	27.1933	M
HAGH	27.1981	IC
ITGA3	27.2464	IC/M
ESR1	27.2496	IC
IGFBP3	27.2777	IC/S
NEDD8;NEDD8-MDP1	27.3294	IC
MDH1	27.368	IC
COL3A1	27.3747	IC/S
FST	27.3937	IC/S
PCOLCE	27.4197	S
SSC5D	27.4249	IC/S
C1S	27.4267	IC/S
NTM	27.4291	IC/M/S
CAPNS1	27.4563	IC
THBS3	27.4583	IC/S
DKFZp686J1372	27.4932	IC
HSPB1	27.5751	IC
CTGF	27.6196	S
SPINK6	27.6516	S
MRC2	27.662	IC/M
STOM	27.6696	M
LASP1	27.6794	IC
BMP2	27.6841	S
GPC1	27.7159	IC/M/S
ITGA5	27.72	M
FTH1	27.7303	IC
EMILIN1	27.7748	IC/S
MIF	27.7761	IC
QSOX1	27.7963	IC/M/S
PDCD6IP	27.8033	IC
OMD	27.819	S
CACNA2D1	27.8225	IC/M/S
ALCAM	27.8366	M
COL4A1	27.8634	IC/S
LAMA4	27.9109	IC/S
PDLIM1	27.9128	IC
BMP1	27.919	S
AREG	27.9479	M
TUBB3	27.9849	IC
EPHA2	27.985	M
CTSC	27.9856	IC/S
ITGA2	28.0991	M
SDCBP	28.1272	IC
F10	28.1883	S
VCAN	28.2073	IC/S
PLOD1	28.2388	S
ICAM1	28.24	M/S
TNFRSF11B	28.2782	S
IGSF8	28.2791	M/S
APOM	28.3087	IC/S
DKK3	28.3121	S
TFPI	28.3177	S
IGF2R	28.3313	IC/M
HGFAC	28.3828	S
FABP1	28.4058	IC
LAMB1	28.488	IC/S
IGFBP6	28.4925	S
AGRN	28.5376	IC/M/S
HSPG2	28.5758	IC/S
PRSS23	28.5858	IC/S
NID2	28.6143	IC/S
AKR1B1	28.6221	IC
PAPPA	28.6273	S
TXNDC17	28.6618	IC
F11	28.7177	IC/S
CLU	28.7305	IC/S
PTMS	28.7851	IC
THBS4	28.7857	IC/S
IL6	28.8159	IC/S
GREM1	28.8392	S
WNT5A	28.8759	S
COTL1	28.8808	IC
POSTN	28.925	S
TSPAN14	28.9579	M
CST1	28.9676	S
NUCB1	28.9798	S
CLEC11A	29.007	S
NID1	29.0082	S
LAMC1	29.0169	IC/S
F3	29.0534	IC/M
SLC3A2	29.0657	IC/M
ADAM9	29.0721	M/S
MMP3	29.1156	IC/S
CLSTN1	29.1231	M
SPON2	29.1532	IC/S
SERPINE1	29.2379	S
TFPI2	29.3705	IC/S
CLIC1	29.3858	IC
IGFBP2	29.4195	IC/S
PTRF	29.448	IC
IGF2	29.4702	M/S
CLIC4	29.5643	IC
S100A13	29.6469	IC
C1QTNF3-AMACR;C1QTNF3	29.6567	S
PSAP	29.6637	IC/S
SEMA7A	29.7048	IC/M
COL11A1	29.7485	IC/S
TGM2	29.892	IC
PTX3	30.0401	S
PLAT	30.0422	S
INHBA	30.1264	S
COL12A1	30.1342	IC/S
GDF15	30.1944	IC/M
PXDN	30.2981	IC/S
STC1	30.3997	IC/S
TIMP2	30.4348	IC/S
RBP4	30.5383	IC/S
COL5A1	30.584	IC/S
THBS1	30.8373	S
LOXL2	30.8956	IC/S
CD9	30.9009	M
FSTL1	30.9831	IC/S
S100A6	31.0232	IC
IGFBP7	31.2054	S
TMSB4X	31.2131	IC
CD81	31.2333	M
COL1A2	31.2483	S
ITGA2	31.332	M
MT2A	31.3417	IC
TMSB10	31.3812	IC
CST4	31.5375	S
MMP2	31.5592	IC/S
RELB	31.7067	IC
NT5E	31.7579	IC/M/S
CXCL8	31.9195	S
ANXA6	32.0543	IC
B2M	32.0874	M/S
TNC	32.0958	IC/S
IGFBP4	32.3036	S
CST3	32.3626	S
COL1A1	32.411	IC/S
IGFBP5	32.4489	S
CTSB	32.7506	S
ECM1	32.7943	S
COL6A2	33.1522	IC/S
SPARC	33.2961	IC/S
TGFBI	33.5798	IC/S
TIMP1	33.7754	IC/S
PLAU	34.5089	IC/S
COL6A1	34.5677	S
MMP1	34.7442	S
COL6A3	35.578	IC/S
FN1	36.5922	IC/S

## Sheet: F8
FRACTION 8 (F8)
CCDC22	23.4102	IC
OGFR	23.9384	IC
AP3M1;AP3M2	24.1277	IC
RASA1	24.141	IC
ATP10D	24.1903	M
DOCK11	24.3002	IC
FGFR1	24.3429	IC/M/S
GNL1	24.3826	IC
CNNM4;CNNM3	24.399	M
CDKN1A	24.4423	IC
CASP7	24.4543	IC
GAP43	24.4749	IC
GALNT2	24.481	S
BRCC3	24.5	IC
BICD2	24.5021	IC
CCNYL1	24.5366	IC
CLIP1	24.5567	IC
STAT3	24.592	IC
TBC1D10A	24.6167	IC
ERBB2	24.6191	IC/M
DCC	24.6924	IC/M
MYLK	24.6994	IC/M
CNPY2	24.7025	IC/S
ARHGAP17	24.7108	IC
TRAFD1	24.7159	IC
TMEM237	24.7329	M
DDX19A;DDX19B	24.7768	IC
DIAPH1	24.777	IC
VPS45	24.7912	IC
PLCB1	24.8089	IC
S100A4	24.8646	IC
THOP1	24.8955	IC
SNX8	24.8971	IC
PAFAH1B3	24.9197	IC
EIF2B3	24.9508	IC
MGRN1	24.9537	IC
TRMT112	24.9611	IC
DAB2	24.968	IC
DOCK9	24.9694	IC
AAMDC	24.9837	IC
ARRB1	25.0266	IC
ASS1	25.0387	IC
PCDHGA4;PCDHGA7	25.0476	M
CALML5	25.0517	IC
CHORDC1	25.0647	IC
ABLIM3	25.0805	IC
RAB12	25.1275	IC
COL3A1	25.1673	IC/S
SLC16A7	25.1958	M
SH3PXD2B	25.2054	IC
PTPRD;PTPRS;PTPRF	25.2214	M/S
IMPAD1	25.2297	IC/M
TLN2	25.243	IC
ATP6V1H	25.2472	IC
SPG20	25.2595	IC
ABRACL	25.2833	IC
SEC22B	25.284	IC/M
VEGFA	25.3125	IC/S
PPP6C	25.3134	IC
FH	25.3221	IC
SCAMP1	25.3465	IC/M
ARF6	25.3563	IC
PGRMC2	25.3725	IC/M
TNFAIP2	25.4005	IC
TMBIM1	25.4111	IC/M
BGN	25.4141	S
KPNA3	25.4253	IC
TGOLN2	25.4361	M
F2RL1	25.4482	M
GSK3A	25.4536	IC
SPRED1	25.4646	IC/M
PSMD5	25.468	IC
ITPA	25.4701	IC
ATP13A3	25.4716	M
CYFIP2	25.4745	IC
PTMS	25.4914	IC
GPS1	25.4978	IC
NEDD4	25.4985	IC
MICAL1	25.5014	IC
COPS3	25.5054	IC
PI4K2A	25.5085	IC
PCDHGB4	25.5156	M
SLC4A2	25.5159	IC/M
CHMP2B	25.517	IC
FN3KRP	25.5252	IC
DLG5	25.5255	IC
SEMA6D	25.5421	IC/M/S
UBE2Z	25.5422	IC
AKT3	25.5432	IC
OPTN	25.5447	IC
COPS5	25.5517	IC
ADCY9	25.5712	IC/M
UBASH3B	25.5931	IC
AKT2	25.5952	IC
STAMBP	25.5963	IC
HERC4	25.6033	IC/M
FGG	25.6204	IC/S
TTC9C	25.635	IC
CCS	25.645	IC
GPR68	25.6491	M
CTNNA2	25.6669	IC
ITGB1BP1	25.6733	IC
BLVRA	25.688	IC
AHSA1	25.6936	IC
SWAP70	25.6972	IC
SNX2	25.7043	IC
LRSAM1	25.7058	IC
PFKM	25.7093	IC
LRRFIP1	25.7102	IC
GMPR2	25.7124	IC
ATP6V1D	25.7189	IC
SGCE	25.7232	M
EXOC5	25.7398	IC
SNX18	25.7414	IC
DNAJB1	25.7483	IC
CSNK1E	25.7632	IC
EIF5	25.7734	IC
APPL1	25.7772	IC
PTRHD1	25.7926	IC
GABARAP	25.7994	IC
AMPD3	25.8019	IC
ME1	25.8049	IC
CCDC6	25.8093	IC
NFKB2	25.8123	IC
RAB9A;RAB9B	25.8171	IC
UBFD1	25.8177	IC
PLD3	25.8191	IC/M
SHC1;SHC2	25.8252	IC
EVA1A	25.8316	IC
IGF1R	25.8364	IC/M
RHBDF2	25.8607	IC/M
CD4	25.8651	IC/M/S
VANGL1	25.8665	M
ARMT1	25.8717	IC
BZW1	25.8803	IC
DCTN4	25.8873	IC
PLD1	25.907	IC
GFPT2	25.9191	IC/M/S
APPL2	25.9438	IC
QSOX1	25.9529	IC/M/S
RIT1	25.9552	IC
ABCB1	25.9574	IC/M
CLDND1	25.9588	IC/M/S
BCR;BCR/ABL fusion	25.9829	IC
PIP4K2A	25.9993	IC
NAGK	26.006	IC
NCS1	26.0095	IC
SLC1A4	26.025	M
DLL4	26.0268	M
FAM126A	26.0311	IC
GPX3;GPX6;GPX5	26.0349	IC/S
PLCD1	26.0407	IC
ULBP3	26.048	S
LRRC47	26.056	IC
TSPAN4	26.0659	M
GNA12	26.0767	IC
COL5A1	26.0826	IC/S
MSRA	26.0889	IC/S
SBDS	26.0891	IC
FAM171A2	26.0914	M
EXOC7	26.1032	IC
RNPEP	26.1055	IC/S
LAMP2	26.1098	M
SNX1	26.1181	IC
TOMM34	26.1304	IC
TANC1	26.131	IC
MT1F	26.1422	IC
CASP3	26.1451	IC
DYNC1LI2	26.162	IC
ATP6V1E1	26.1621	IC
TSTA3	26.167	IC
LAMTOR1	26.1679	IC
CSDE1	26.1773	IC
GRN	26.178	IC/S
DNAJC13	26.1797	M
TMEM200A	26.1915	M
GMPPA	26.2043	IC
GPSM1	26.211	IC
VPS26A	26.2114	IC
LRRC8C	26.2161	M
PGM1	26.22	IC
NPC2	26.2206	IC/S
SDC4	26.2302	M
PPFIA1	26.2406	IC/M
COPS4	26.2468	IC
AKR7A2	26.2469	IC
RAB18	26.2574	IC/M
LRPAP1	26.2609	S
ELMO2	26.2787	IC
PSME1	26.2787	IC
TRPV2	26.2823	IC/M
ARHGEF7	26.2909	IC
DUSP3	26.2981	IC
C12orf10	26.3016	IC/S
CD109	26.3021	M
TBC1D10B	26.3049	IC
ADGRL2;LPHN2	26.3122	M
P4HA1	26.3197	S
GIT2	26.3246	IC
NUCB1	26.3257	S
NIT2	26.332	IC
RAB3B	26.3408	IC
ARHGAP1	26.3428	IC/M
TIPRL	26.3464	IC
PRKACA;PRKACB;KIN27	26.3465	IC
MVB12A	26.357	IC
SLC1A3	26.3604	M
SEC24D	26.3614	IC
ARCN1	26.3676	IC/S
COPZ1	26.3683	IC
EPB41L1	26.3887	IC
NDRG3	26.3933	IC
GCLC	26.3974	IC/M
BAG3	26.4084	IC/M
SMAD3	26.409	IC
PLCD3	26.4103	IC
USO1	26.4164	IC
PSEN1	26.4172	IC/M
ATP6V1C1	26.4347	IC
PICALM	26.44	IC
DCTN3	26.4537	IC
STX1B	26.4675	IC/M
PMM2	26.4705	IC
ASPH	26.4769	IC/M
GSK3B	26.502	IC
SNX12	26.5165	IC
FAM65A	26.5171	IC
PCDHGC3	26.5257	IC/M
IDI1	26.5381	IC
EPB41L5	26.5398	IC
TNFRSF10C	26.5405	IC/M
PCDH7	26.5454	IC/M
TNIK	26.547	IC/S
LPXN	26.5542	IC
SLC14A1	26.557	IC/M
PDGFC	26.5618	S
EXOC4	26.5622	IC
FKBP10	26.5655	IC/S
SRPX	26.5745	S
C12orf57	26.579	IC
GSS	26.5794	IC
PDPK1;PDPK2P	26.5804	IC
AREG	26.5825	M
CUL1	26.5839	IC
OSMR	26.5864	IC/M/S
TRIO	26.5895	IC/S
DMD	26.5897	IC
REEP5	26.5903	M
RASA2	26.5929	S
SLC12A7	26.6008	M
SERPINB8	26.6119	IC
DNAJC5	26.619	M
THSD4	26.6212	M/S
UBA6	26.6252	IC
DIP2C	26.6287	IC/M
STAT1	26.6291	IC
SEC24C	26.6513	IC
CORO2B	26.6516	IC
SNX6	26.6528	IC
ERP44	26.6535	S
IL1RAP	26.6569	IC/M/S
ULBP1	26.665	M
ABI2	26.6657	IC
CHRM2	26.6728	M
IMPA1	26.6741	IC
COMT	26.6845	IC/M
ATRN	26.6879	M
BPNT1	26.6904	IC
GSR	26.6987	IC
FRMD6	26.7063	IC
TIMP3	26.7101	S
PTGR1	26.7117	IC
OSBP	26.7168	IC
GPX1	26.7229	IC
CAMK2D	26.7242	IC/M/S
PLCB4	26.734	IC
SMAD1	26.7443	IC
SLC26A2	26.7448	IC/M
SIRPA	26.7498	M
ZDHHC20	26.758	M
MAPK3	26.7622	IC
TNPO1;TNPO2	26.7628	IC
HEBP1	26.7726	IC
SLC7A6	26.7752	IC/M
CHMP2A	26.7765	IC
ETF1	26.778	IC
PIP5K1A	26.779	IC
ARHGAP18	26.785	IC
KLC2	26.7964	IC
DLGAP4	26.8005	IC
CRYZ	26.8103	IC
QDPR	26.8104	IC
VPS29	26.8157	IC
DTNA;DTNB	26.8171	IC/M
KRIT1	26.8318	IC
PALLD	26.8332	IC
GOLIM4	26.8374	M
EFNB2	26.8381	M
PITPNA	26.8442	IC
XPNPEP1	26.8456	IC
DMBT1	26.8474	S
CD46	26.8484	M
ANXA3	26.8568	IC
PLTP	26.8651	IC/S
CD63	26.8654	M
RAB3A	26.869	IC
SLC7A11	26.8739	M
CAPG	26.8797	IC
KIDINS220	26.8965	IC/M
CLIP2	26.9083	IC
TBC1D24	26.9092	IC
CYBRD1	26.9101	M
EPB41L1	26.915	IC
LYPLA1	26.9169	IC/M
CUL3	26.9361	IC
PSD3	26.9409	IC
PTPN11	26.9426	IC
FZD6	26.9454	M
HN1	26.946	IC
MARK3	26.9612	IC/M
AHCYL1;AHCYL2	26.969	IC
JAG1	26.9736	IC/M
PLXNA3	26.975	M
PRKCDBP	26.9761	IC
TMEM30A	26.9792	IC/M
GRB2	26.9896	IC
RBP4	26.9936	IC/S
STX12	27.0022	IC/M
ITCH	27.0166	IC
SERPINE2	27.0296	S
ARAF	27.0364	IC
EREG	27.0477	M
SUGT1	27.0503	IC
CTGF	27.0606	S
PDXK	27.0615	IC
TAX1BP3	27.063	IC
COL4A2	27.0645	IC/S
SDC2	27.0673	M
CHMP6	27.0703	IC
NOTCH3	27.075	IC/M/S
ENSA	27.0753	IC
TFPI	27.0949	S
VTA1	27.0974	IC
CDV3	27.0998	IC
SLC3A2	27.1254	IC/M
HINT3	27.1263	IC
CHMP3	27.1286	IC
ACAT2	27.1353	IC
CDK4	27.1413	IC
OXSR1	27.1443	IC
SNTB1	27.1464	S
ARVCF	27.1492	IC
MICA	27.1579	M
BMP2	27.16	S
ATP2B3	27.1658	M
PTGFRN	27.1814	M
UBE2D3;UBE2D2	27.1821	IC
UCHL3	27.1822	IC
INHBA	27.1954	S
GMFB	27.1995	IC
PDLIM5	27.2121	IC/M
MEMO1	27.2147	IC/M
GRHPR	27.2148	IC
STC2	27.231	IC/S
MAMDC2	27.2357	S
ATP7A	27.2401	M
FAM171A1	27.2464	M/S
ANGPTL4	27.2543	IC/S
IRGQ	27.2548	IC
HPCAL1;HPCA	27.2693	IC
PPP5C	27.2806	IC
CTSD	27.2858	IC/S
SLITRK6	27.2931	M
SERPINB6	27.301	IC
MRC2	27.3028	IC/M
TPPP3	27.3117	IC
PTPRJ	27.3128	M/S
STX2	27.3329	M
DOS	27.3337	M/S
AKT1	27.3382	IC
LTBR	27.3474	IC/M
SLC44A2	27.3474	IC/M
MAP2K2	27.3615	IC
TRHDE	27.3781	IC/M
VAT1L	27.3802	IC
NRG1	27.3803	IC/M/S
ACE	27.3816	IC/M/S
VBP1	27.3819	IC
MRAS	27.3873	IC
ETHE1	27.3902	IC
GLG1	27.3903	IC/M/S
SEC13	27.3904	IC
DDAH1	27.3914	IC
ITGA7	27.3918	IC/M
CDC42SE1	27.3919	IC
MYADM	27.3924	M
GOLGA7	27.4066	IC
CHMP4A	27.4068	IC
PAPSS2	27.4071	IC
SMS	27.4099	IC
RIN1	27.4246	IC
THBS1	27.4293	S
VPS35	27.4307	IC
PCDH9	27.4459	M
LPAR1	27.4523	IC/S
LHFPL2	27.4526	M
NES	27.459	IC
SPON2	27.461	IC/S
NANS	27.4625	IC
FTL	27.4661	IC
EXOC8	27.4705	IC
CUL5	27.4783	IC
SGTA	27.4878	IC
GNG11	27.4908	IC
SLC4A7	27.4976	M
ATP6V0D1	27.5048	IC
BAIAP2	27.5081	IC
PLXNB1	27.5093	M
TP53I3	27.5149	IC
PFKL	27.5348	IC
HTRA1	27.5375	IC/S
PEA15	27.5407	IC
L1CAM	27.5432	IC/M/S
RAF1	27.5507	IC
ARPC5L	27.5512	IC
DPYSL3	27.5525	IC
SLC9A3R2	27.5554	IC
TSPAN6	27.5577	IC/M
ELFN2	27.5582	M
HSPB6	27.5595	IC
PPP1R7	27.5599	IC
CXCL8	27.5728	S
WDR48	27.575	IC
PIN1	27.5763	IC
TIGAR	27.5793	IC
CCM2	27.585	IC
TRIP10	27.5851	IC
MYO10	27.5909	IC
DPP3	27.5929	IC
TRIOBP	27.603	IC
BAX	27.613	IC
NTSR1	27.6159	M
PITPNB	27.6188	IC
PCDH18	27.6194	IC/M
TNFRSF11B	27.6211	S
PTTG1IP	27.631	M/S
CLU	27.6338	IC/S
TNFRSF12A	27.634	M/S
LLGL1	27.6414	IC
TXNDC5	27.6433	IC/S
TRIM25	27.646	IC
GLIPR1	27.6571	IC/M/S
JAM3	27.6663	IC/M
MMP3	27.6679	IC/S
HGS	27.679	IC
CST1	27.6911	S
POSTN	27.7092	S
NEO1	27.7311	M
HSP90AB2P	27.7361	IC
F2R	27.74	M/S
GPC1	27.7454	IC/M/S
WLS	27.7598	IC/M
FAM114A1	27.7619	IC
SLC20A2	27.7643	M
PHLDA3	27.7676	IC
MYDGF	27.7721	IC/S
ORAI1	27.7731	M/S
VPS37B	27.7812	IC
SLC39A6	27.7881	M
REPS1	27.7968	IC
COL4A1	27.8051	IC/S
PGLS	27.8056	IC
SLC6A8	27.8113	IC/M
NINJ1	27.812	M
DNM2	27.8431	IC
IL6ST	27.8434	M/S
TOLLIP	27.847	IC
INPP5A	27.8517	IC/S
PLOD1	27.8548	S
PAFAH1B1	27.8571	IC
GNG10	27.8578	IC
GOT1	27.8593	IC
PAPPA	27.8746	S
RAB21	27.8757	IC
LYPLA2	27.879	IC
CAV1	27.8812	M
IDH1	27.8919	IC
CAB39	27.9012	IC
IGFBP7	27.9054	S
PSMD10	27.912	IC
SSC5D	27.9146	IC/S
CLMP	27.937	M
TENM4	27.9468	IC/M
PSMD9	27.9473	IC
HEBP2	27.961	IC
SH3BGRL	27.971	IC
SNAP29	27.9713	IC
DCBLD1	27.9995	M
MARK2	28.0004	IC
TENM3	28.0056	IC/M
NUDT5	28.0058	IC
EPHA4	28.0129	IC/M/S
GALK1	28.0135	IC
UTRN	28.0226	IC
UFM1	28.027	IC
ITGB8	28.0286	M
C12orf75;OCC1	28.0386	IC
PLCB3	28.0428	IC
OTUB1	28.0505	IC
GLOD4	28.052	IC
COL6A3	28.0581	IC/S
TSPAN5	28.0675	M
RGS17	28.0731	IC
hCG_2004507;CSNK1G1	28.0749	IC/M
DCUN1D3	28.0794	IC
RAP2B	28.0805	IC
PTP4A2	28.0881	IC
TWF2	28.1049	IC
RAB22A	28.1242	IC
EEA1	28.1246	IC
MGLL	28.1264	IC
CAST	28.131	IC
NUTF2	28.1344	IC
SEMA7A	28.1366	IC/M
ARL3	28.1471	IC
VPS4A	28.1541	IC
NID2	28.1574	IC/S
SLK	28.1628	IC
FSTL1	28.1638	IC/S
CD46	28.1772	M
CNDP2	28.1776	IC
DDR2	28.1784	IC/M/S
CAPN1	28.18	IC
RELL1	28.1836	M
ICAM5	28.1885	IC/M
UGP2	28.1958	IC
VWA5A	28.1984	IC
NCSTN	28.2119	IC/M/S
SRM	28.2177	IC
ADSS	28.2286	IC
DBNL	28.229	IC/S
GBE1	28.2323	IC
SLC7A2	28.2326	M
HAGH	28.2352	IC
IGF2R	28.2407	IC/M
HLA-C	28.2461	M/S
RAB34	28.2507	IC
EHD3	28.2519	IC
CD82	28.2655	IC/M
CHMP1A	28.2738	IC
STRAP	28.2755	IC
PHPT1	28.281	IC
CST3	28.2849	S
IL1B	28.2883	IC
MAP2K1	28.2947	IC
SH3KBP1	28.298	IC
VAMP3	28.2984	M
TNS1	28.3043	IC
TCEB2	28.3071	IC
RAD23B	28.3111	IC
STAM	28.3395	IC
PVRL3	28.3468	IC/M
GRK5	28.3494	IC
SLC12A4	28.3534	M
PDCD6	28.37	IC
RAB23	28.3958	IC
SARS	28.4078	IC
PAK2	28.4168	IC
LAMA4	28.4337	IC/S
SLC44A1	28.4341	M
LXN	28.4361	IC
NOTCH1	28.4551	M
GLRX3	28.4566	IC
LOXL2	28.4653	IC/S
PFDN1	28.4668	IC/M
CCDC50	28.4689	IC
CHMP1B	28.4713	IC
FAT4	28.4747	M
ACVR1	28.4828	IC/M/S
PARP4	28.4836	IC
RAB2A	28.4859	IC
TNKS1BP1	28.4944	IC
TXNL1	28.4981	IC
PIP4K2B	28.5023	IC
TMEM132A	28.5043	IC/M
TOM1	28.5242	IC
TGFBR2	28.5254	M
FAM171B	28.5339	M/S
GFPT1	28.5356	IC/M
PXN	28.5494	IC
LAMA5	28.554	IC/S
PRDX5	28.5863	IC
PDCD10	28.5911	IC
MOB1A;MOB1B	28.603	IC
B4GAT1	28.607	S
RECK	28.6113	M
WASF2	28.6147	IC
HLA-B	28.6158	IC/M
STX3	28.6236	IC/M
TFPI2	28.6244	IC/S
SEC31A	28.63	IC/S
PRKAA1	28.6302	IC
TSPAN9	28.6396	M
DDAH2	28.6405	IC
SLC4A4	28.6531	IC/M
PFDN6	28.6713	IC
VPS28	28.6788	IC
APOM	28.6793	IC/S
SNX9	28.7083	IC
VPS4B	28.7188	IC
PCDHGB5	28.7216	M
ATOX1	28.7342	IC
CLTB	28.7379	IC
GGT1;GGT3P;GGT2	28.7439	IC/M/S
DKFZp686J1372	28.7538	IC
NAPG	28.7544	IC
RNH1	28.7645	IC
YKT6	28.783	IC
SCRN1	28.7891	IC
TSG101	28.7949	IC
CST4	28.7974	S
UGDH	28.8093	IC
PFDN2	28.8159	IC
SERPINE1	28.8273	S
SLC12A2	28.8307	M
SEPT2	28.832	IC
SLC39A14	28.8362	M/S
NRP2	28.8419	M/S
SLC39A10	28.8596	M/S
STX7	28.8614	IC/M
FTH1	28.8745	IC
HLA-B	28.88	IC/M
SLC38A1	28.8825	IC/M
ESD	28.9005	IC
ECM1	28.9076	S
CD47	28.9138	IC/M
SMURF2	28.9219	IC
GLRX	28.9227	IC
RTN4	28.9249	IC/M
NF2	28.9311	IC
ATP6V1G1	28.9461	IC
SLC30A1	28.9644	M
TNFRSF10D	28.9688	M
HLA-B	28.9766	IC/M
RAB6A	28.9868	IC
ROBO1	28.9961	IC/M
EFNB1	29.0349	M
IL6	29.0362	IC/S
PARVA	29.0374	IC/M
PSAP	29.055	IC/S
TPD52L2	29.059	IC
KLC1	29.0633	IC
LRRC57	29.0647	IC
ARPC1B	29.0897	IC
SPARC	29.0924	IC/S
ACO1	29.0985	IC
SLC4A7	29.1288	M
AIDA	29.1323	IC
ABCC1	29.1385	M
TMEM51	29.1425	M
SRI	29.143	IC
ARPC5	29.146	IC
AK1	29.1479	IC
CMPK1	29.1516	S
BDKRB2	29.1638	M
STK10	29.1657	IC
LIMS1	29.1709	IC
PLSCR3;TMEM256-PLSCR3	29.2023	IC/M
LAMP1	29.2041	M
PLEKHO2	29.2145	IC
ADAM17	29.2206	M/S
PBXIP1	29.2253	IC/M
NID1	29.2257	S
PTPRA	29.2339	M/S
PPFIBP1	29.2407	IC
DPYSL2	29.2555	IC
NAPA	29.2588	IC
SNTB2	29.2629	IC/S
PHLDA2	29.2709	IC
MINK1	29.275	IC
RAB8B	29.275	IC
PAG1	29.3234	IC
ADH5	29.327	IC
TFRC	29.328	IC/M
TAOK3	29.3552	IC
THBD	29.3579	M
STK24	29.359	IC
SH3BP4	29.3688	IC
FERMT2	29.3786	IC
STEAP3	29.408	M
CASK	29.4114	IC/M
SQSTM1	29.4132	IC
CDH6	29.4375	M
TAOK1	29.4425	IC
RASA3	29.4525	IC
TXNRD1	29.4565	IC
CAPNS1	29.4572	IC
TSPAN14	29.4711	M
DAP	29.4753	IC
PTPRK	29.477	IC/M
NCKAP1	29.5423	M
SGCD	29.5436	M
SNX3	29.5473	IC
FMNL3	29.5486	IC
BPGM	29.5492	IC
KIRREL	29.56	M
RHBDF1	29.5648	IC/M
SEPT11	29.5658	IC
PHLDA1	29.5884	IC
LGALS3	29.597	IC
GPRIN1	29.5975	IC
FLRT3	29.5993	M
RAB10	29.5998	IC
ANO6	29.6078	M
RAP2C	29.6182	IC
PFN2	29.6211	IC/M
NDRG1	29.6217	IC
EHD4	29.6225	IC
PLIN3	29.6253	IC
IST1	29.633	IC
NTM	29.6342	IC/M/S
PVRL2	29.6587	IC/M
SEPT7	29.6679	IC
TNFRSF10B	29.6686	M
CAV1	29.6771	M
ABCA1	29.6835	IC/M
ITGA4	29.6861	M/S
TMEM2	29.7026	IC/M
PDLIM4	29.7106	IC
CAPN5	29.72	IC
ITFG3	29.7202	IC/M
UBTD1	29.7315	IC
RAB8A	29.7383	IC
PRKCA	29.7491	IC
SH3GL1	29.7511	IC
SPRY4	29.756	IC/M
MPZL1	29.7702	M/S
FAM49B	29.7837	IC
BRK1	29.7857	IC
PACSIN2	29.846	IC
SEPT9	29.8655	IC/S
TTYH3	29.878	M
ANXA7	29.8989	IC
RND3	29.9023	IC
ITGA11	29.9178	M
NUMB	29.9321	IC
LAMC1	29.9375	IC/S
LAMB1	29.9511	IC/S
LAP3	29.9574	IC
COL1A2	30.0048	S
HLA-C	30.023	M/S
ANTXR2	30.1105	M
MIF	30.1108	IC
GLIPR2	30.1124	IC
ABI1	30.1215	IC
CHMP4B	30.1222	IC
FABP5	30.1298	IC
PTRF	30.1299	IC
NEDD8;NEDD8-MDP1	30.1392	IC
CTSB	30.1422	S
CHMP5	30.144	IC
TCEB1	30.146	IC
SLC6A15	30.1918	IC/M
PLAT	30.2012	S
ECE1	30.2176	IC/M
COL12A1	30.219	IC/S
CADM1	30.2275	IC/M
CD97	30.2393	IC/M/S
LIN7C	30.2431	IC
CPNE3	30.2741	IC
DIP2B	30.2913	IC
DCBLD2	30.2936	IC/M
PRSS23	30.2948	IC/S
RAB35	30.301	IC
FAP	30.3021	IC/S
TRPA1	30.3375	M
FHL2	30.3435	IC
MAP3K9	30.3711	IC/S
CDH2	30.3773	IC/M
CYFIP1	30.3879	IC
GNG2	30.3927	IC
TUBB3	30.3952	IC
ENPP1	30.4267	M
PHLDB1	30.4321	IC
ABCC4	30.4629	M
GNA13	30.4864	IC
PVR	30.4963	IC/M/S
MCAM	30.4976	M
NOTCH2	30.4988	IC/M
SERPINB2;SERPINB10	30.5002	S
ILK	30.5786	IC
COTL1	30.5787	IC
TXNDC17	30.5912	IC
FAM129B	30.5955	IC
PLXNA1	30.5956	M
CDH11	30.5988	IC/M/S
MMP1	30.6192	S
TIMP2	30.6252	IC/S
SLC9A1	30.6264	M
STXBP1	30.6312	IC
EHD2	30.6491	IC
LRRC17	30.6592	S
PDGFRB	30.6634	IC/S
GJA1	30.6671	M
HINT1	30.6747	IC
CD99	30.6772	M/S
EPB41L2	30.713	IC
MDH1	30.7504	IC
STXBP3	30.7591	IC
ARPC1B	30.7828	IC
PDLIM1	30.795	IC
LASP1	30.7955	IC
VASP	30.8274	IC
STC1	30.8288	IC/S
ACSL4	30.8508	IC/M
MMP2	30.8686	IC/S
CD276	30.9216	M/S
IGFBP5	30.9359	S
HSPB1	30.9511	IC
SLC38A2	30.9597	M
ITGA2	30.9677	M
RAC2	30.9685	IC
AGRN	30.9689	IC/M/S
EPHB2	30.9764	M/S
ZDHHC5	30.9872	IC/M
PTK7	31.0224	IC/M/S
SLC7A5	31.0261	M
EMILIN1	31.036	IC/S
EDIL3	31.0365	S
PTX3	31.0676	S
SLC20A1	31.0752	M
SLC2A3;SLC2A14	31.1226	M
ATP1B3	31.1285	IC/M
BTN2A1	31.1434	IC/M
SLC16A6	31.1554	M
FAS	31.1918	M/S
HLA-B	31.192	IC/M
ATP2B1	31.2535	M
GREM1	31.2571	S
CD81	31.3208	M
COL1A1	31.3349	IC/S
TIMP1	31.3435	IC/S
GDF15	31.4104	IC/M
THY1	31.4599	M/S
MAP4K4	31.463	IC
AKR1B1	31.4652	IC
SLC16A3	31.4754	M
PLAUR	31.4991	S
RAB11B;RAB11A	31.5057	IC
TPBG	31.5618	M
RAB13	31.5634	IC
WNT5A	31.5637	S
F3	31.566	IC/M
S100A16	31.5686	IC
ATP1B1	31.6105	IC/M
ALCAM	31.6141	M
AKAP12	31.6156	IC
G6PD	31.6491	IC
DKFZp566H1924;NPTN	31.6829	IC/M
ANXA4	31.688	IC
EVA1B	31.6892	IC
IGSF8	31.6957	M/S
STX4	31.7193	IC/M
NRP1	31.73	IC/M/S
ESR1	31.7858	IC
CSPG4	31.9783	M
ENG	32.0002	M
CD151	32.0451	M
RHOG	32.0782	IC
CACNA2D1	32.1204	IC/M/S
ITGA6	32.1927	IC/M
ADAM10	32.1928	M/S
MT2A	32.2043	IC
ANXA11	32.2346	IC
VCAN	32.28	IC/S
DPP4	32.2873	IC/M
CDCP1	32.2989	M/S
SDCBP	32.3221	IC
S100A10	32.443	M
ITGA5	32.4898	M
CDH13	32.5517	IC/S
MYOF	32.5838	IC/M
MME	32.5987	IC/M
PLAU	32.6261	IC/S
TGM2	32.6261	IC
ITGB5	32.6775	IC/M
CLIC4	32.7166	IC
B2M	32.7265	M/S
ITGB3	32.7557	M/S
S100A6	32.7581	IC
MFGE8	32.8028	S
EPHA2	32.9259	M
TMSB10	33.0257	IC
TGFBI	33.056	IC/S
CLIC1	33.0607	IC
PLXNB2	33.1189	IC/M/S
SLC3A2	33.1563	IC/M
ATP2B4	33.1702	IC/M
STOM	33.2263	M
EHD1	33.2343	IC
MVP	33.2629	IC
S100A13	33.3008	IC
EGFR	33.3124	IC/M/S
MMP14	33.3247	M/S
FAT1	33.4129	IC/M/S
PXDN	33.4395	IC/S
TMSB4X	33.6013	IC
ANPEP	33.6027	M
ITGA1	33.6039	M
ITGAV	33.6101	IC/M
ITGA3	33.6525	IC/M
TNC	33.7186	IC/S
PDCD6IP	33.8968	IC
CD9	34.0278	M
FN1	34.2903	IC/S
ICAM1	34.8357	M/S
ANXA6	35.5546	IC
NT5E	35.6134	IC/M/S
ITGA2	36.067	M
COL6A2	36.2156	IC/S
COL6A1	36.7261	S
COL6A3	38.2782	IC/S
